# Supplementary material for: Berberine protects against hypoxia-induced intestinal injury through modulation of gut microbiota and bile acid metabolism
Source: Front Immunol. 2026 Apr 1;17:1784245. doi: 10.3389/fimmu.2026.1784245 (PMC13079380; doi:10.3389/fimmu.2026.1784245)
Supplement: Supplementary file 1 [file Table1.xlsx]

## Sheet: Supplementary Table 1
Supplementary Table 1. Primer sequences.
Gene	Protein	Forward (5’-3’)	Reverse (5’-3’)
Actb	β-actin	TGCGGGACATCAAGGAGAAG	AGTTGAAGGTGGTCTCGTGG
Cldn1	Claudin1	GGGGACAACATCGTGACCG	AGGAGTCGAAGACTTTGCACT
Cyp7a1	CYP7A1	GGGATTGCTGTGGTAGTGAGC	GGTATGGAATCAACCCGTTGTC
Fgf15	FGF15	ATGGCGAGAAAGTGGAACGG	CTGACACAGACTGGGATTGCT
Il17a	IL-17A	TTTAACTCCCTTGGCGCAAAA	CTTTCCCTCCGCATTGACAC
Il1b	IL-1β	CACTACAGGCTCCGAGATGAACAAC	TGTCGTTGCTTGGTTCTCCTTGTAC
Il6	IL-6	TAGTCCTTCCTACCCCAATTTCC	TTGGTCCTTAGCCACTCCTTC
Muc2	MUC2	AGGGCTCGGAACTCCAGAAA	CCAGGGAATCGGTAGACATCG
Nr0b2	SHP	TGGGTCCCAAGGAGTATGC	GCTCCAAGACTTCACACAGTG
Nr1h4	FXR	GCTTGATGTGCTACAAAAGCTG	CGTGGTGATGGTTGAATGTCC
Ocln	Occludin	TTGAAAGTCCACCTCCTTACAGA	CCGGATAAAAAGAGTACGCTGG
Reg3b	Reg3β	ACTCCCTGAAGAATATACCCTCC	CGCTATTGAGCACAGATACGAG
Reg3g	Reg3γ	ATGCTTCCCCGTATAACCATCA	GGCCATATCTGCATCATACCAG
Slc10a2	ASBT	GTCTGTCCCCCAAATGCAACT	CACCCCATAGAAAACATCACCA
Slc51a	OSTα	AGGCAGGACTCATATCAAACTTG	TGAGGGCTATGTCCACTGGG
Slc51b	OSTβ	AGATGCGGCTCCTTGGAATTA	TGGCTGCTTCTTTCGATTTCTG
Tjp1	ZO-1	GCCGCTAAGAGCACAGCAA	TCCCCACTCTGAAAATGAGGA
Tnf	TNF-α	ATGTCTCAGCCTCTTCTCATTC	GCTTGTCACTCGAATTTTGAGA

## Sheet: Supplementary Table 2
Supplementary Table 2. Antibodies details.
Antibodies	Manufacturer	Indentifier
Anti-mouse CD45-APC/Cyanine7	BioLegend	Clone: 17A2; Cat#: 100203
Anti-mouse CD3-FITC	BioLegend	Clone: 30-F11; Cat#: 103115
Anti-mouse TCR β chain-Alexa Fluor® 647	BioLegend	Clone: H57-597; Cat#: 109218
Anti-mouse CD4-PerCP/Cyanine5.5	BioLegend	Clone: GK1.5; Cat#: 100433
Anti-mouse CD8a-Brilliant Violet 605™	BioLegend	Clone: 53-6.7; Cat#: 100743
Anti-mouse CD19-Brilliant Violet 421™	BioLegend	Clone: 6D5; Cat#: 115537
Anti-mouse RORγt-PE	BD PharMingen	Clone: Q31-378; Cat#: 562607

## Sheet: Supplementary Table 3
Supplementary Table 3. The differential microbiota at the OTU level. Related to Figure 2D.
OTU_ID	Taxonomy	NOR vs. HYP					HYP+BER vs. HYP					Counts
		log2FC	logCPM	P	Padj	level	log2FC	logCPM	P	Padj	level	NOR1	NOR2	NOR3	NOR4	NOR5	NOR6	HYP1	HYP2	HYP3	HYP4	HYP5	HYP6	HYP+BER1	HYP+BER2	HYP+BER3	HYP+BER4	HYP+BER5	HYP+BER6
OTU1	Bacteria| Firmicutes| Clostridia| Lachnospirales| Lachnospiraceae| unclassified_f__Lachnospiraceae| unclassified_f__Lachnospiraceae	-2.696	6.021	0.0752717	0.196346	Notsig	-3.289	5.757	0.0374856	0.0666545	Notsig	0	0	0	0	0	0	3	0	0	0	0	0	0	0	0	0	0	0
OTU10	Bacteria| Firmicutes| Clostridia| Clostridia_UCG-014| norank_o__Clostridia_UCG-014| norank_f__norank_o__Clostridia_UCG-014| uncultured_bacterium_g__norank_f__norank_o__Clostridia_UCG-014	-2.09	6.796	0.174341	0.338282	Notsig	-5.933	6.93	0.00171979	0.0060147	Depleted	0	0	0	3	1	0	1	16	0	1	0	1	0	0	0	0	0	0
OTU100	Bacteria| Proteobacteria| Alphaproteobacteria| Rhizobiales| Rhizobiaceae| Allorhizobium-Neorhizobium-Pararhizobium-Rhizobium| Allorhizobium_vitis	-6.336	8.695	9.03008e-05	0.00237792	Depleted	-5.954	8.941	0.00101136	0.0041667	Depleted	0	1	0	0	0	0	1	0	26	9	4	97	1	1	0	0	0	0
OTU101	Bacteria| Firmicutes| Clostridia| Lachnospirales| Lachnospiraceae| unclassified_f__Lachnospiraceae| unclassified_f__Lachnospiraceae	-4.572	6.569	0.00833823	0.0532923	Notsig	-5.293	6.541	0.00362646	0.0106672	Depleted	0	0	0	0	0	0	6	0	5	0	5	0	0	0	0	0	0	0
OTU102	Bacteria| Firmicutes| Bacilli| RF39| norank_o__RF39| norank_f__norank_o__RF39| metagenome_g__norank_f__norank_o__RF39	-1.582	8.207	0.122032	0.263607	Notsig	-7.546	8.18	0.000117283	0.000704975	Depleted	1	2	3	3	0	6	20	9	4	3	20	24	0	0	0	0	0	0
OTU103	Bacteria| Bacteroidota| Bacteroidia| Bacteroidales| Muribaculaceae| norank_f__Muribaculaceae| uncultured_Bacteroidales_bacterium_g__norank_f__Muribaculaceae	-2.262	7.942	0.0726554	0.191326	Notsig	-1.973	8.526	0.18695	0.270637	Notsig	0	5	2	0	2	0	0	9	2	13	39	4	6	0	0	1	0	12
OTU104	Bacteria| Actinobacteriota| Actinobacteria| Corynebacteriales| Corynebacteriaceae| Corynebacterium| Corynebacterium_stationis	-2.81	9.165	0.0369878	0.127839	Notsig	-8.854	9.358	1.17005e-05	0.000129108	Depleted	1	18	1	0	0	0	6	21	77	3	21	23	0	0	0	0	0	0
OTU105	Bacteria| Firmicutes| Clostridia| Oscillospirales| UCG-010| norank_f__UCG-010| uncultured_organism_g__norank_f__UCG-010	-0.945	7.263	0.478086	0.669321	Notsig	-6.205	7.116	0.00120648	0.00479989	Depleted	0	0	0	6	0	5	9	1	0	7	2	2	0	0	0	0	0	0
OTU106	Bacteria| Firmicutes| Clostridia| Clostridia_UCG-014| norank_o__Clostridia_UCG-014| norank_f__norank_o__Clostridia_UCG-014| unclassified_g__norank_f__norank_o__Clostridia_UCG-014	-1.389	5.842	0.242495	0.428434	Notsig	-2.104	5.535	0.116625	0.174308	Notsig	0	0	0	0	0	0	0	0	0	0	1	0	0	0	0	0	0	0
OTU107	Bacteria| Firmicutes| Bacilli| Lactobacillales| Aerococcaceae| Aerosphaera| uncultured_bacterium_g__Aerosphaera	-6.651	7.831	8.49554e-05	0.00234902	Depleted	-7.421	8.071	0.000149378	0.000860478	Depleted	0	0	0	0	0	0	0	7	15	5	2	34	0	0	0	0	0	0
OTU108	Bacteria| Firmicutes| Bacilli| Bacillales| Planococcaceae| Solibacillus| Solibacillus_silvestris	-6.325	9.384	0.000252726	0.0053753	Depleted	-9.08	9.575	9.24317e-06	0.00011617	Depleted	0	0	0	0	0	1	14	5	2	0	20	231	0	0	0	0	0	0
OTU109	Bacteria| Proteobacteria| Alphaproteobacteria| Rhizobiales| Rhizobiaceae| Ochrobactrum| Ochrobactrum_pseudogrignonense_g__Ochrobactrum	-8.011	8.963	5.15201e-06	0.000284906	Depleted	-7.42	9.207	0.000115881	0.000704202	Depleted	0	0	0	0	0	0	1	8	23	8	4	136	0	0	0	0	0	0
OTU11	Bacteria| Bacteroidota| Bacteroidia| Bacteroidales| Muribaculaceae| norank_f__Muribaculaceae| uncultured_bacterium_g__norank_f__Muribaculaceae	1.591	7.259	0.215615	0.394818	Notsig	-4.79	6.283	0.00669079	0.0166667	Depleted	1	3	2	0	12	0	0	1	3	2	1	1	0	0	0	0	0	0
OTU110	Bacteria| Proteobacteria| Gammaproteobacteria| Pseudomonadales| Moraxellaceae| Acinetobacter| Acinetobacter_lwoffii	-10.783	11.592	3.95358e-07	7.28777e-05	Depleted	-11.37	11.8	1.26981e-06	8.93961e-05	Depleted	0	0	0	0	0	0	0	4	26	1	39	1255	0	0	0	0	0	0
OTU111	Bacteria| Proteobacteria| Alphaproteobacteria| Caulobacterales| Caulobacteraceae| Brevundimonas| Brevundimonas_diminuta	-7.967	8.925	2.50882e-05	0.000896257	Depleted	-6.871	9.122	0.000320673	0.00158687	Depleted	0	0	0	0	0	0	0	1	18	3	6	148	1	0	0	0	0	0
OTU112	Bacteria| Proteobacteria| Alphaproteobacteria| Rhizobiales| Rhizobiaceae| unclassified_f__Rhizobiaceae| unclassified_f__Rhizobiaceae	-6.93	8.045	8.36165e-05	0.00234902	Depleted	-7.661	8.276	9.47513e-05	0.000616441	Depleted	0	0	0	0	0	0	0	1	29	6	8	33	0	0	0	0	0	0
OTU113	Bacteria| Firmicutes| Clostridia| Lachnospirales| Lachnospiraceae| unclassified_f__Lachnospiraceae| unclassified_f__Lachnospiraceae	0.48	8.95	0.636108	0.796869	Notsig	3.417	11.564	0.0383562	0.0679839	Notsig	3	15	2	34	2	28	24	9	5	7	9	8	429	0	0	32	0	1
OTU114	Bacteria| Firmicutes| Bacilli| RF39| norank_o__RF39| norank_f__norank_o__RF39| unclassified_g__norank_f__norank_o__RF39	-1.351	6.84	0.39238	0.584868	Notsig	-5.64	6.75	0.00237429	0.00781537	Depleted	0	0	3	0	0	0	2	1	0	1	7	0	0	0	0	0	0	0
OTU115	Bacteria| Firmicutes| Clostridia| Clostridia_UCG-014| norank_o__Clostridia_UCG-014| norank_f__norank_o__Clostridia_UCG-014| unclassified_g__norank_f__norank_o__Clostridia_UCG-014	-1.427	6.623	0.244753	0.431046	Notsig	-5.314	6.553	0.00353145	0.0104994	Depleted	0	1	0	0	1	1	1	6	2	0	4	0	0	0	0	0	0	0
OTU116	Bacteria| Firmicutes| Clostridia| Lachnospirales| Lachnospiraceae| norank_f__Lachnospiraceae| Clostridium_sp._Clone-49	-1.712	7.963	0.111696	0.247072	Notsig	0.832	9.322	0.557325	0.677365	Notsig	1	2	3	2	0	6	8	5	15	8	13	2	11	0	0	106	8	19
OTU117	Bacteria| Proteobacteria| Alphaproteobacteria| Rhizobiales| Devosiaceae| Devosia| metagenome_g__Devosia	-9.659	10.498	6.7305e-08	1.86098e-05	Depleted	-9.158	10.87	1.89303e-05	0.00016357	Depleted	0	0	0	0	0	0	4	18	137	70	32	245	0	0	0	0	0	0
OTU118	Bacteria| Bacteroidota| Bacteroidia| Bacteroidales| Muribaculaceae| norank_f__Muribaculaceae| uncultured_bacterium_g__norank_f__Muribaculaceae	-3.746	7.354	0.00947772	0.0569693	Notsig	-4.766	7.721	0.00781203	0.0192002	Depleted	0	1	0	0	1	0	0	1	1	9	18	2	0	0	0	0	0	2
OTU119	Bacteria| Firmicutes| Bacilli| Lactobacillales| Carnobacteriaceae| Desemzia| Desemzia_incerta	-4.843	8.513	0.0041817	0.0312497	Depleted	-8.046	8.621	4.53595e-05	0.000335341	Depleted	0	0	0	0	0	3	1	1	8	0	2	120	0	0	0	0	0	0
OTU12	Bacteria| Firmicutes| Clostridia| Clostridia_vadinBB60_group| norank_o__Clostridia_vadinBB60_group| norank_f__norank_o__Clostridia_vadinBB60_group| uncultured_bacterium_g__norank_f__norank_o__Clostridia_vadinBB60_group	-2.171	5.934	0.126632	0.270341	Notsig	-3.102	5.724	0.0478155	0.0822517	Notsig	0	0	0	0	0	0	0	3	0	0	0	0	0	0	0	0	0	0
OTU120	Bacteria| Bacteroidota| Bacteroidia| Bacteroidales| Muribaculaceae| norank_f__Muribaculaceae| uncultured_bacterium_g__norank_f__Muribaculaceae	-1.33	7.21	0.331836	0.531899	Notsig	0.838	8.475	0.566234	0.68518	Notsig	1	1	0	1	4	0	0	2	0	16	5	0	28	0	0	0	1	0
OTU121	Bacteria| Bacteroidota| Bacteroidia| Bacteroidales| Muribaculaceae| norank_f__Muribaculaceae| uncultured_bacterium_g__norank_f__Muribaculaceae	0.321	7.709	0.781626	0.911896	Notsig	1.915	9.102	0.191607	0.275217	Notsig	1	7	1	0	13	1	2	3	5	4	11	0	25	0	0	1	1	103
OTU122	Bacteria| Bacteroidota| Bacteroidia| Bacteroidales| Muribaculaceae| norank_f__Muribaculaceae| uncultured_bacterium_g__norank_f__Muribaculaceae	-2.244	8.861	0.0651339	0.177575	Notsig	-8.695	9.21	1.48605e-05	0.000149415	Depleted	0	5	3	3	8	0	2	6	3	37	75	12	0	0	0	0	0	0
OTU123	Bacteria| Firmicutes| Clostridia| Oscillospirales| Oscillospiraceae| UCG-005| uncultured_Clostridiales_bacterium_g__UCG-005	-3.178	6.54	0.0295185	0.115771	Notsig	-5.171	6.475	0.00415818	0.0119692	Depleted	0	0	0	1	0	0	4	0	4	0	2	3	0	0	0	0	0	0
OTU124	Bacteria| Firmicutes| Clostridia| Christensenellales| Christensenellaceae| norank_f__Christensenellaceae| uncultured_bacterium_g__norank_f__Christensenellaceae	-2.314	6.926	0.0514173	0.157965	Notsig	-5.955	6.95	0.00165302	0.00593583	Depleted	0	3	0	0	0	0	3	4	3	1	7	6	0	0	0	0	0	0
OTU125	Bacteria| Firmicutes| Clostridia| Lachnospirales| Lachnospiraceae| unclassified_f__Lachnospiraceae| unclassified_f__Lachnospiraceae	-2.034	7.099	0.0979158	0.229438	Notsig	-4.613	7.117	0.0129409	0.0286252	Depleted	0	0	0	5	0	1	2	4	1	1	3	11	0	0	0	0	1	0
OTU126	Bacteria| Firmicutes| Bacilli| RF39| norank_o__RF39| norank_f__norank_o__RF39| unclassified_g__norank_f__norank_o__RF39	-2.119	5.929	0.133542	0.278675	Notsig	-2.875	5.673	0.0589456	0.0989663	Notsig	0	0	0	0	0	0	0	0	0	1	0	1	0	0	0	0	0	0
OTU127	Bacteria| Firmicutes| Clostridia| Lachnospirales| Lachnospiraceae| norank_f__Lachnospiraceae| uncultured_bacterium_g__norank_f__Lachnospiraceae	0.062	7.284	0.969091	1	Notsig	-5.992	6.971	0.00159834	0.00589254	Depleted	0	12	1	0	0	0	0	1	0	9	10	0	0	0	0	0	0	0
OTU128	Bacteria| Firmicutes| Clostridia| Lachnospirales| Lachnospiraceae| norank_f__Lachnospiraceae| unclassified_g__norank_f__Lachnospiraceae	-2.864	8.15	0.0766388	0.197122	Notsig	-7.958	8.537	5.3504e-05	0.000367064	Depleted	0	0	0	0	0	8	6	54	7	0	9	0	0	0	0	0	0	0
OTU129	Bacteria| Actinobacteriota| Actinobacteria| Micrococcales| Microbacteriaceae| Microbacterium| Microbacterium_keratanolyticum	-2.32	6.68	0.0586962	0.167722	Notsig	-4.77	6.616	0.00985067	0.0230823	Depleted	1	0	1	0	0	0	1	2	4	1	3	5	0	1	0	0	0	0
OTU13	Bacteria| Firmicutes| Bacilli| Acholeplasmatales| Acholeplasmataceae| Anaeroplasma| uncultured_bacterium_g__Anaeroplasma	-0.693	6.139	0.6674	0.822677	Notsig	-3.793	5.901	0.0220865	0.0444139	Depleted	0	0	0	1	1	0	0	3	0	0	0	0	0	0	0	0	0	0
OTU130	Bacteria| Firmicutes| Clostridia| Peptostreptococcales-Tissierellales| Anaerovoracaceae| Anaerovorax| uncultured_bacterium_g__Anaerovorax	0.242	5.981	0.88157	0.965363	Notsig	-2.531	5.592	0.0769753	0.12232	Notsig	0	0	0	1	0	1	0	0	0	0	2	0	0	0	0	0	0	0
OTU131	Bacteria| Firmicutes| Clostridia| Peptococcales| Peptococcaceae| Peptococcus| uncultured_bacterium_g__Peptococcus	-0.035	5.901	0.954904	1	Notsig	-2.104	5.535	0.116625	0.174308	Notsig	0	1	0	0	0	0	0	0	0	0	1	0	0	0	0	0	0	0
OTU132	Bacteria| Firmicutes| Clostridia| Caldicoprobacterales| Caldicoprobacteraceae| Caldicoprobacter| uncultured_bacterium_g__Caldicoprobacter	-2.777	6.037	0.0592958	0.167722	Notsig	-3.604	5.843	0.026973	0.0510824	Notsig	0	0	0	0	0	0	0	1	2	0	2	0	0	0	0	0	0	0
OTU133	Bacteria| Firmicutes| Clostridia| Oscillospirales| Ruminococcaceae| unclassified_f__Ruminococcaceae| unclassified_f__Ruminococcaceae	-3.571	6.214	0.0256712	0.105942	Notsig	-4.378	6.104	0.010951	0.0251281	Depleted	0	0	0	0	0	0	0	0	0	3	1	4	0	0	0	0	0	0
OTU134	Bacteria| Firmicutes| Bacilli| Erysipelotrichales| Erysipelotrichaceae| norank_f__Erysipelotrichaceae| uncultured_bacterium_g__norank_f__Erysipelotrichaceae	-0.359	8.398	0.752226	0.881316	Notsig	-7.512	8.149	0.000125667	0.000739296	Depleted	2	1	22	0	3	1	10	21	5	5	16	7	0	0	0	0	0	0
OTU135	Bacteria| Firmicutes| Bacilli| RF39| norank_o__RF39| norank_f__norank_o__RF39| unclassified_g__norank_f__norank_o__RF39	-2.147	7.559	0.160355	0.320132	Notsig	-6.71	7.499	0.000514413	0.00233172	Depleted	0	0	0	0	0	7	10	0	0	1	7	28	0	0	0	0	0	0
OTU136	Bacteria| Firmicutes| Bacilli| Paenibacillales| Paenibacillaceae| Paenibacillus| unclassified_g__Paenibacillus	-4.807	6.68	0.00594829	0.0421719	Depleted	-5.594	6.721	0.00250527	0.00805409	Depleted	0	0	0	0	0	0	0	3	0	0	7	13	0	0	0	0	0	0
OTU137	Bacteria| Firmicutes| Clostridia| Lachnospirales| Lachnospiraceae| Lachnospiraceae_NK4A136_group| uncultured_bacterium_g__Lachnospiraceae_NK4A136_group	-0.804	9.361	0.438179	0.631024	Notsig	-4.113	9.411	0.0112238	0.0256478	Depleted	14	13	8	3	15	2	14	44	4	20	38	23	3	0	0	0	5	0
OTU138	Bacteria| Cyanobacteria| Vampirivibrionia| Gastranaerophilales| norank_o__Gastranaerophilales| norank_f__norank_o__Gastranaerophilales| uncultured_bacterium_g__norank_f__norank_o__Gastranaerophilales	-0.591	6.969	0.736448	0.87394	Notsig	-5.292	6.542	0.00360869	0.0106672	Depleted	0	0	0	9	0	2	11	0	0	0	0	0	0	0	0	0	0	0
OTU139	Bacteria| Firmicutes| Clostridia| Clostridia_UCG-014| norank_o__Clostridia_UCG-014| norank_f__norank_o__Clostridia_UCG-014| uncultured_bacterium_g__norank_f__norank_o__Clostridia_UCG-014	-2.764	7.643	0.0766041	0.197122	Notsig	-7.345	8.009	0.000171399	0.000957411	Depleted	0	1	0	0	0	5	3	24	0	0	22	1	0	0	0	0	0	0
OTU14	Bacteria| Firmicutes| Bacilli| RF39| norank_o__RF39| norank_f__norank_o__RF39| unclassified_g__norank_f__norank_o__RF39	-1.528	6.123	0.33161	0.531899	Notsig	-3.7	5.864	0.0234983	0.0462439	Depleted	0	0	0	0	0	1	0	2	0	0	0	4	0	0	0	0	0	0
OTU140	Bacteria| Patescibacteria| Saccharimonadia| Saccharimonadales| Saccharimonadaceae| TM7a| uncultured_bacterium_g__TM7a	-3.913	6.319	0.0068258	0.0466008	Depleted	-4.806	6.29	0.00649697	0.0164056	Depleted	0	0	0	0	0	0	0	3	0	1	1	4	0	0	0	0	0	0
OTU141	Bacteria| Firmicutes| Clostridia| Clostridia_vadinBB60_group| norank_o__Clostridia_vadinBB60_group| norank_f__norank_o__Clostridia_vadinBB60_group| uncultured_bacterium_g__norank_f__norank_o__Clostridia_vadinBB60_group	-1.554	5.862	0.218484	0.396137	Notsig	-2.167	5.545	0.111554	0.168091	Notsig	0	0	0	0	0	0	0	0	0	0	1	1	0	0	0	0	0	0
OTU142	Bacteria| Firmicutes| Clostridia| Clostridia_vadinBB60_group| norank_o__Clostridia_vadinBB60_group| norank_f__norank_o__Clostridia_vadinBB60_group| uncultured_bacterium_g__norank_f__norank_o__Clostridia_vadinBB60_group	0.422	6.009	0.798159	0.921085	Notsig	-2.531	5.592	0.0769753	0.12232	Notsig	0	1	0	0	0	0	0	0	0	0	0	0	0	0	0	0	0	0
OTU143	Bacteria| Bacteroidota| Bacteroidia| Sphingobacteriales| Sphingobacteriaceae| Sphingobacterium| Sphingobacterium_daejeonense	-2.356	5.955	0.102438	0.235056	Notsig	-2.975	5.675	0.0498807	0.084874	Notsig	0	0	0	0	0	0	0	0	0	0	0	1	0	0	0	0	0	0
OTU144	Bacteria| Firmicutes| Clostridia| Clostridia_vadinBB60_group| norank_o__Clostridia_vadinBB60_group| norank_f__norank_o__Clostridia_vadinBB60_group| uncultured_bacterium_g__norank_f__norank_o__Clostridia_vadinBB60_group	-2.345	5.945	0.0978478	0.229438	Notsig	-3.145	5.708	0.0412089	0.0721155	Notsig	0	0	0	0	0	0	0	0	0	0	3	1	0	0	0	0	0	0
OTU145	Bacteria| Firmicutes| Clostridia| Peptostreptococcales-Tissierellales| Anaerovoracaceae| Eubacterium_brachy_group| uncultured_bacterium_g__Eubacterium_brachy_group	0.258	7.255	0.838503	0.934863	Notsig	-2.884	6.841	0.0989414	0.153262	Notsig	0	8	0	3	0	8	6	7	2	0	0	1	2	0	0	0	0	0
OTU146	Bacteria| Firmicutes| Bacilli| Lactobacillales| Carnobacteriaceae| Jeotgalibaca| Jeotgalibaca_sp._PTS2502	-7.898	8.862	6.84011e-06	0.000343871	Depleted	-8.572	9.097	1.8387e-05	0.00016357	Depleted	0	0	0	0	0	0	1	4	36	5	11	98	0	0	0	0	0	0
OTU147	Bacteria| Firmicutes| Clostridia| Lachnospirales| Lachnospiraceae| norank_f__Lachnospiraceae| Clostridium_sp._Culture-27	-2.406	7.165	0.153633	0.31235	Notsig	-1.209	7.378	0.431868	0.552831	Notsig	0	1	2	2	0	0	0	0	0	0	1	32	0	0	0	2	0	14
OTU148	Bacteria| Firmicutes| Bacilli| Lactobacillales| Enterococcaceae| Enterococcus| Enterococcus_casseliflavus_g__Enterococcus	-3.386	8.838	0.017173	0.0850242	Notsig	2.144	11.31	0.167651	0.24462	Notsig	0	3	0	0	0	7	1	12	7	4	4	116	0	124	356	23	16	5
OTU149	Bacteria| Firmicutes| Clostridia| Monoglobales| Monoglobaceae| Monoglobus| uncultured_organism_g__Monoglobus	-4.31	10.588	0.00869768	0.0540429	Notsig	-10.361	10.808	2.85165e-06	0.000101741	Depleted	0	2	17	0	0	0	2	2	120	0	79	367	0	0	0	0	0	0
OTU15	Bacteria| Firmicutes| Clostridia| Clostridia_UCG-014| norank_o__Clostridia_UCG-014| norank_f__norank_o__Clostridia_UCG-014| unclassified_g__norank_f__norank_o__Clostridia_UCG-014	-1.316	8.295	0.281555	0.476146	Notsig	-7.841	8.431	6.73568e-05	0.000454248	Depleted	0	4	2	10	8	1	4	41	9	8	0	0	0	0	0	0	0	0
OTU150	Bacteria| Proteobacteria| Gammaproteobacteria| Pseudomonadales| Moraxellaceae| Acinetobacter| unclassified_g__Acinetobacter	-3.725	7.374	0.0247905	0.10465	Notsig	-3.241	7.496	0.0579738	0.0977423	Notsig	0	0	1	0	0	0	2	0	6	0	2	34	3	0	0	0	0	0
OTU151	Bacteria| Firmicutes| Bacilli| RF39| norank_o__RF39| norank_f__norank_o__RF39| unclassified_g__norank_f__norank_o__RF39	-1.269	9.067	0.304632	0.503963	Notsig	-8.621	9.144	1.68544e-05	0.000157974	Depleted	8	0	3	8	0	22	29	21	6	2	67	0	0	0	0	0	0	0
OTU152	Bacteria| Proteobacteria| Alphaproteobacteria| Rhizobiales| Beijerinckiaceae| Camelimonas| uncultured_bacterium_g__Camelimonas	-2.666	6.007	0.0787021	0.199684	Notsig	-3.67	5.862	0.0250878	0.0483399	Depleted	0	0	0	0	0	0	0	3	0	0	0	0	0	0	0	0	0	0
OTU153	Bacteria| Firmicutes| Clostridia| Oscillospirales| Ruminococcaceae| Negativibacillus| unclassified_g__Negativibacillus	0.009	6.02	0.99673	1	Notsig	-2.63	5.612	0.0710143	0.115164	Notsig	0	1	0	0	0	0	0	0	0	0	0	2	0	0	0	0	0	0
OTU154	Bacteria| Bacteroidota| Bacteroidia| Bacteroidales| Rikenellaceae| Alistipes| unclassified_g__Alistipes	-1.74	5.871	0.176935	0.339739	Notsig	-0.085	5.782	0.928091	1	Notsig	0	0	0	0	0	0	0	0	0	0	2	0	1	0	0	0	0	1
OTU155	Bacteria| Bacteroidota| Bacteroidia| Bacteroidales| Muribaculaceae| norank_f__Muribaculaceae| uncultured_bacterium_g__norank_f__Muribaculaceae	-0.412	8.777	0.730062	0.868224	Notsig	-7.976	8.554	5.16018e-05	0.000365844	Depleted	0	0	0	13	23	8	1	3	20	17	29	0	0	0	0	0	0	0
OTU156	Bacteria| Proteobacteria| Alphaproteobacteria| Rhodospirillales| norank_o__Rhodospirillales| norank_f__norank_o__Rhodospirillales| gut_metagenome_g__norank	-0.891	5.812	0.37067	0.566746	Notsig	2.39	5.975	0.175767	0.255116	Notsig	0	0	0	0	0	0	0	0	0	0	0	0	0	11	3	0	0	0
OTU157	Bacteria| Firmicutes| Clostridia| Oscillospirales| Oscillospiraceae| unclassified_f__Oscillospiraceae| unclassified_f__Oscillospiraceae	-4.306	6.457	0.00467887	0.0344989	Depleted	-5.072	6.422	0.00465782	0.0131417	Depleted	0	0	0	0	0	0	1	2	0	1	1	9	0	0	0	0	0	0
OTU158	Bacteria| Firmicutes| Clostridia| Lachnospirales| Lachnospiraceae| unclassified_f__Lachnospiraceae| unclassified_f__Lachnospiraceae	-0.576	8.234	0.564569	0.745123	Notsig	-2.762	8.143	0.076868	0.12232	Notsig	2	9	8	8	3	2	16	15	1	4	10	10	0	0	0	10	2	3
OTU159	Bacteria| Firmicutes| Clostridia| Lachnospirales| Lachnospiraceae| Lachnospiraceae_NK4A136_group| uncultured_bacterium_g__Lachnospiraceae_NK4A136_group	-1.248	8.169	0.360705	0.55874	Notsig	-7.379	8.036	0.000161484	0.000920628	Depleted	0	0	14	2	0	4	1	3	0	16	1	43	0	0	0	0	0	0
OTU16	Bacteria| Firmicutes| Bacilli| Lactobacillales| Lactobacillaceae| Lactobacillus| unclassified_g__Lactobacillus	-2.774	11.392	0.0377202	0.129561	Notsig	-5.866	11.663	0.00163486	0.00593583	Depleted	0	6	50	17	7	10	38	111	396	90	10	0	0	0	0	0	13	0
OTU160	Bacteria| Firmicutes| Clostridia| Clostridia_UCG-014| norank_o__Clostridia_UCG-014| norank_f__norank_o__Clostridia_UCG-014| unclassified_g__norank_f__norank_o__Clostridia_UCG-014	-2.85	9.876	0.0358307	0.125408	Notsig	-9.682	10.148	5.11951e-06	0.000101741	Depleted	1	0	1	27	8	5	15	5	106	2	124	0	0	0	0	0	0	0
OTU161	Bacteria| Cyanobacteria| Vampirivibrionia| Gastranaerophilales| norank_o__Gastranaerophilales| norank_f__norank_o__Gastranaerophilales| uncultured_rumen_bacterium_g__norank_f__norank_o__Gastranaerophilales	-6.172	7.481	0.00136942	0.0172111	Depleted	-4.236	7.707	0.0148464	0.031822	Depleted	0	0	0	0	0	0	30	9	0	0	5	0	0	0	0	0	0	3
OTU162	Bacteria| Bacteroidota| Bacteroidia| Bacteroidales| Rikenellaceae| Alistipes| uncultured_bacterium_g__Alistipes	-2.054	8.031	0.0802839	0.201067	Notsig	-4.905	8.242	0.00500964	0.013836	Depleted	0	4	1	0	4	0	1	5	9	19	25	7	0	0	0	0	0	3
OTU163	Bacteria| Firmicutes| Clostridia| Lachnospirales| Lachnospiraceae| Eubacterium_xylanophilum_group| uncultured_bacterium_g__Eubacterium_xylanophilum_group	-1.367	6.165	0.429238	0.620887	Notsig	-4.069	5.976	0.0147141	0.031661	Depleted	1	0	0	0	0	0	0	0	0	0	7	0	0	0	0	0	0	0
OTU164	Bacteria| Proteobacteria| Alphaproteobacteria| Rhizobiales| Devosiaceae| Devosia| unclassified_g__Devosia	-7.339	8.382	3.00379e-05	0.000977114	Depleted	-8.038	8.612	4.60867e-05	0.000335341	Depleted	0	0	0	0	0	0	0	6	12	5	10	84	0	0	0	0	0	0
OTU165	Bacteria| Bacteroidota| Bacteroidia| Bacteroidales| Marinifilaceae| Butyricimonas| uncultured_bacterium_g__Butyricimonas	-4.467	7.841	0.000725496	0.0109192	Depleted	5.755	13.781	0.00275583	0.00851384	Enriched	0	1	0	0	1	0	4	8	7	11	22	6	0	63	2640	2	1	4
OTU166	Bacteria| Campylobacterota| Campylobacteria| Campylobacterales| Helicobacteraceae| Helicobacter| unclassified_g__Helicobacter	-3.338	10.132	0.0102306	0.0600133	Notsig	0.757	11.973	0.619639	0.737258	Notsig	1	13	0	0	11	0	15	54	79	123	11	28	225	0	23	258	1	186
OTU167	Bacteria| Firmicutes| Clostridia| Lachnospirales| Lachnospiraceae| Lachnospiraceae_NK4A136_group| unclassified_g__Lachnospiraceae_NK4A136_group	-1.403	7.245	0.387989	0.581458	Notsig	-6.219	7.127	0.00117753	0.00471867	Depleted	0	8	0	0	0	0	0	3	15	0	9	0	0	0	0	0	0	0
OTU168	Bacteria| Firmicutes| Clostridia| Oscillospirales| Ruminococcaceae| Eubacterium_siraeum_group| uncultured_bacterium_g__Eubacterium_siraeum_group	-6.343	10.544	0.000117959	0.00296506	Depleted	-4.695	11.329	0.00700378	0.0173681	Depleted	0	0	0	0	1	3	10	298	19	2	250	1	0	0	0	0	0	37
OTU169	Bacteria| Firmicutes| Clostridia| Lachnospirales| Lachnospiraceae| Lachnoclostridium| uncultured_bacterium_g__Lachnoclostridium	-4.377	11.294	0.0017318	0.0199518	Depleted	-11.396	11.826	1.24558e-06	8.93961e-05	Depleted	0	1	0	37	0	6	182	73	9	13	604	61	0	0	0	0	0	0
OTU17	Bacteria| Actinobacteriota| Actinobacteria| Corynebacteriales| Dietziaceae| Dietzia| Dietzia_lutea	-4.388	6.499	0.00361171	0.02898	Depleted	-5.221	6.5	0.00400255	0.0116495	Depleted	0	0	0	0	0	0	0	1	4	2	0	3	0	0	0	0	0	0
OTU170	Bacteria| Firmicutes| Clostridia| Lachnospirales| Lachnospiraceae| unclassified_f__Lachnospiraceae| unclassified_f__Lachnospiraceae	1.148	7.141	0.536869	0.729456	Notsig	-5.005	6.389	0.00489677	0.0136076	Depleted	0	21	0	0	0	0	0	0	0	0	11	3	0	0	0	0	0	0
OTU171	Bacteria| Bacteroidota| Bacteroidia| Bacteroidales| Muribaculaceae| norank_f__Muribaculaceae| uncultured_bacterium_g__norank_f__Muribaculaceae	-1.88	7.492	0.175136	0.338636	Notsig	-6.923	7.662	0.000363852	0.00171974	Depleted	0	3	0	0	4	0	0	5	3	8	18	0	0	0	0	0	0	0
OTU172	Bacteria| Firmicutes| Clostridia| Lachnospirales| Lachnospiraceae| norank_f__Lachnospiraceae| uncultured_bacterium_g__norank_f__Lachnospiraceae	1.297	11.164	0.331441	0.531899	Notsig	-1.765	10.405	0.237633	0.333531	Notsig	1	375	30	1	53	0	6	2	22	146	12	32	0	0	0	0	0	121
OTU173	Bacteria| Firmicutes| Clostridia| Clostridia_vadinBB60_group| norank_o__Clostridia_vadinBB60_group| norank_f__norank_o__Clostridia_vadinBB60_group| uncultured_bacterium_g__norank_f__norank_o__Clostridia_vadinBB60_group	-1.713	5.881	0.195623	0.36671	Notsig	-2.228	5.555	0.106638	0.161339	Notsig	0	0	0	0	0	0	0	0	0	0	0	2	0	0	0	0	0	0
OTU174	Bacteria| Firmicutes| Bacilli| RF39| norank_o__RF39| norank_f__norank_o__RF39| unclassified_g__norank_f__norank_o__RF39	-3.298	8.138	0.0203209	0.0936453	Notsig	-7.601	8.229	0.000105353	0.000658702	Depleted	0	0	0	4	0	1	13	6	0	2	8	54	0	0	0	0	0	0
OTU175	Bacteria| Proteobacteria| Gammaproteobacteria| Pseudomonadales| Moraxellaceae| Psychrobacter| Psychrobacter_faecalis	-2.462	5.973	0.092949	0.220604	Notsig	-3.015	5.684	0.0481045	0.0822517	Notsig	0	0	0	0	0	0	0	0	0	0	0	2	0	0	0	0	0	0
OTU176	Bacteria| Firmicutes| Clostridia| Lachnospirales| Lachnospiraceae| norank_f__Lachnospiraceae| unclassified_g__norank_f__Lachnospiraceae	-3.578	6.217	0.0529891	0.160587	Notsig	-4.158	6.011	0.0134993	0.0293902	Depleted	0	0	0	0	0	0	0	0	0	0	0	10	0	0	0	0	0	0
OTU177	Bacteria| Proteobacteria| Gammaproteobacteria| Pseudomonadales| Moraxellaceae| Acinetobacter| Acinetobacter_sp._ACNIH1	-4.178	6.413	0.0245706	0.104519	Notsig	-4.759	6.266	0.00664956	0.016639	Depleted	0	0	0	0	0	0	0	0	0	0	0	11	0	0	0	0	0	0
OTU178	Bacteria| Firmicutes| Bacilli| Paenibacillales| Paenibacillaceae| Paenibacillus| Paenibacillus_turicensis	-4.283	6.456	0.0336023	0.12343	Notsig	-4.86	6.315	0.00584939	0.0151865	Depleted	0	0	0	0	0	0	0	0	0	0	0	16	0	0	0	0	0	0
OTU179	Bacteria| Firmicutes| Clostridia| Lachnospirales| Lachnospiraceae| norank_f__Lachnospiraceae| uncultured_bacterium_g__norank_f__Lachnospiraceae	-5.43	7.946	0.00358625	0.02898	Depleted	-7.361	8.026	0.00016533	0.000932935	Depleted	0	0	0	0	0	0	0	1	3	1	0	76	0	0	0	0	0	0
OTU18	Bacteria| Firmicutes| Clostridia| Clostridia_UCG-014| norank_o__Clostridia_UCG-014| norank_f__norank_o__Clostridia_UCG-014| unclassified_g__norank_f__norank_o__Clostridia_UCG-014	-3.969	6.869	0.0439157	0.145224	Notsig	-5.747	6.813	0.00211942	0.00716565	Depleted	0	0	0	1	0	0	16	0	1	0	0	0	0	0	0	0	0	0
OTU180	Bacteria| Firmicutes| Clostridia| Peptostreptococcales-Tissierellales| norank_o__Peptostreptococcales-Tissierellales| Alkaliphilus| Alkaliphilus_oremlandii_OhILAs	-6.385	7.638	0.000912316	0.0126128	Depleted	-7.015	7.74	0.000309117	0.00155401	Depleted	0	0	0	0	0	0	0	5	1	1	0	50	0	0	0	0	0	0
OTU181	Bacteria| Bacteroidota| Bacteroidia| Sphingobacteriales| Sphingobacteriaceae| Sphingobacterium| Sphingobacterium_multivorum	-3.292	6.141	0.0635564	0.175733	Notsig	-3.871	5.911	0.0188045	0.0386448	Depleted	0	0	0	0	0	0	0	0	0	0	0	7	0	0	0	0	0	0
OTU182	Bacteria| Firmicutes| Bacilli| Paenibacillales| Paenibacillaceae| Paenibacillus| unclassified_g__Paenibacillus	-5.368	6.975	0.00320684	0.0277975	Depleted	-6.007	6.989	0.00154388	0.00576869	Depleted	0	0	0	0	0	0	0	1	0	1	0	27	0	0	0	0	0	0
OTU183	Bacteria| Proteobacteria| Gammaproteobacteria| Pseudomonadales| Pseudomonadaceae| Pseudomonas| Pseudomonas_stutzeri_DSM_10701	-3.124	6.101	0.0709706	0.189598	Notsig	-3.702	5.858	0.0227846	0.0452825	Depleted	0	0	0	0	0	0	0	0	0	0	0	6	0	0	0	0	0	0
OTU184	Bacteria| Firmicutes| Clostridia| Lachnospirales| Lachnospiraceae| Anaerocolumna| uncultured_bacterium_g__Anaerocolumna	-6.198	7.506	0.00328639	0.0279596	Depleted	-6.77	7.548	0.000463865	0.00215561	Depleted	0	0	0	0	0	0	0	0	0	0	1	56	0	0	0	0	0	0
OTU185	Bacteria| Firmicutes| Bacilli| Exiguobacterales| Exiguobacteraceae| Exiguobacterium| Exiguobacterium_sp._AT1b	-3.049	6.085	0.0587058	0.167722	Notsig	-3.636	5.844	0.0250765	0.0483399	Depleted	0	0	0	0	0	0	0	0	1	0	0	5	0	0	0	0	0	0
OTU186	Bacteria| Firmicutes| Bacilli| Exiguobacterales| Exiguobacteraceae| Exiguobacterium| Exiguobacterium_indicum	-0.784	5.984	0.60101	0.77117	Notsig	-2.679	5.621	0.0681984	0.11191	Notsig	0	1	0	0	0	0	0	0	0	0	0	3	0	0	0	0	0	0
OTU187	Bacteria| Firmicutes| Clostridia| Lachnospirales| Lachnospiraceae| unclassified_f__Lachnospiraceae| unclassified_f__Lachnospiraceae	-3.27	7.077	0.048067	0.151029	Notsig	-6.025	7.002	0.00150786	0.00567242	Depleted	0	1	0	0	1	0	0	0	0	0	1	30	0	0	0	0	0	0
OTU188	Bacteria| Firmicutes| Clostridia| Oscillospirales| Ruminococcaceae| norank_f__Ruminococcaceae| unclassified_g__norank_f__Ruminococcaceae	-2.921	6.448	0.0241769	0.103642	Notsig	-3.235	6.458	0.0688783	0.112691	Notsig	0	0	0	1	0	0	1	1	1	1	3	5	1	0	0	0	0	0
OTU189	Bacteria| Firmicutes| Bacilli| Paenibacillales| Paenibacillaceae| Paenibacillus| Paenibacillus_barcinonensis	-2.843	6.045	0.0571917	0.167339	Notsig	-3.531	5.819	0.0287877	0.0534215	Notsig	0	0	0	0	0	0	0	1	0	0	0	3	0	0	0	0	0	0
OTU19	Bacteria| Firmicutes| Clostridia| Oscillospirales| Butyricicoccaceae| Butyricicoccus| uncultured_bacterium_g__Butyricicoccus	-3.031	6.088	0.036956	0.127839	Notsig	-3.755	5.884	0.0223741	0.0448137	Depleted	0	0	0	0	0	0	0	0	2	0	1	0	0	0	0	0	0	0
OTU190	Bacteria| Firmicutes| Clostridia| Lachnospirales| Lachnospiraceae| norank_f__Lachnospiraceae| uncultured_bacterium_g__norank_f__Lachnospiraceae	-2.898	6.048	0.0492151	0.153762	Notsig	-3.765	5.886	0.0220643	0.0444139	Depleted	0	0	0	0	0	0	0	2	0	0	0	2	0	0	0	0	0	0
OTU191	Bacteria| Proteobacteria| Gammaproteobacteria| Burkholderiales| Comamonadaceae| Delftia| Delftia_acidovorans	-3.923	6.325	0.0428678	0.144163	Notsig	-4.502	6.149	0.00899827	0.0216063	Depleted	0	0	0	0	0	0	0	0	0	0	0	10	0	0	0	0	0	0
OTU192	Bacteria| Firmicutes| Clostridia| Lachnospirales| Lachnospiraceae| Lachnospiraceae_UCG-010| uncultured_bacterium_g__Lachnospiraceae_UCG-010	-1.727	5.883	0.193885	0.364688	Notsig	-2.405	5.591	0.0942733	0.147686	Notsig	0	0	0	0	0	0	0	1	0	0	0	1	0	0	0	0	0	0
OTU193	Bacteria| Patescibacteria| Saccharimonadia| Saccharimonadales| Saccharimonadaceae| TM7a| unclassified_g__TM7a	-2.148	5.93	0.128898	0.272063	Notsig	-2.824	5.656	0.0607399	0.101478	Notsig	0	0	0	0	0	0	0	1	0	0	0	1	0	0	0	0	0	0
OTU194	Bacteria| Bacteroidota| Bacteroidia| Sphingobacteriales| Sphingobacteriaceae| Sphingobacterium| Sphingobacterium_hotanense	-2.933	6.06	0.0807176	0.201067	Notsig	-3.509	5.802	0.0282619	0.0528001	Notsig	0	0	0	0	0	0	0	0	0	0	0	6	0	0	0	0	0	0
OTU195	Bacteria| Proteobacteria| Alphaproteobacteria| Rhizobiales| Beijerinckiaceae| Bosea| uncultured_bacterium_g__Bosea	-4.201	6.424	0.0355312	0.125151	Notsig	-4.778	6.275	0.00645578	0.0163764	Depleted	0	0	0	0	0	0	0	0	0	0	0	14	0	0	0	0	0	0
OTU196	Bacteria| Proteobacteria| Gammaproteobacteria| Pseudomonadales| Pseudomonadaceae| Pseudomonas| unclassified_g__Pseudomonas	-4.885	6.718	0.00913131	0.0561068	Notsig	-5.471	6.647	0.00288725	0.00877279	Depleted	0	0	0	0	0	0	0	0	1	0	1	17	0	0	0	0	0	0
OTU197	Bacteria| Proteobacteria| Alphaproteobacteria| Caulobacterales| Caulobacteraceae| Brevundimonas| Brevundimonas_terrae	-3.019	6.078	0.0597491	0.167722	Notsig	-3.676	5.858	0.0241881	0.0472652	Depleted	0	0	0	0	0	0	0	0	0	1	0	4	0	0	0	0	0	0
OTU198	Bacteria| Patescibacteria| Saccharimonadia| Saccharimonadales| unclassified_o__Saccharimonadales| unclassified_o__Saccharimonadales| unclassified_o__Saccharimonadales	-3.695	6.25	0.033153	0.12343	Notsig	-4.304	6.073	0.0117769	0.0265822	Depleted	0	0	0	0	0	0	0	0	2	0	0	6	0	0	0	0	0	0
OTU199	Bacteria| Firmicutes| Clostridia| Lachnospirales| Lachnospiraceae| norank_f__Lachnospiraceae| uncultured_bacterium_g__norank_f__Lachnospiraceae	-0.702	6.143	0.596161	0.768478	Notsig	-3.548	5.816	0.0273218	0.0515663	Notsig	0	0	1	0	0	0	0	1	0	0	0	2	0	0	0	0	0	0
OTU2	Bacteria| Firmicutes| Clostridia| Lachnospirales| Lachnospiraceae| Lachnospiraceae_NK4A136_group| uncultured_bacterium_g__Lachnospiraceae_NK4A136_group	0.398	8.934	0.772793	0.903498	Notsig	-7.643	8.261	9.81031e-05	0.000628341	Depleted	1	4	56	8	0	2	38	22	0	1	2	0	0	0	0	0	0	0
OTU20	Bacteria| Firmicutes| Bacilli| RF39| norank_o__RF39| norank_f__norank_o__RF39| uncultured_Erysipelotrichia_bacterium_g__norank	-2.946	6.079	0.0597311	0.167722	Notsig	-3.62	5.856	0.0275309	0.0517555	Notsig	0	0	0	0	0	0	0	0	4	0	0	0	0	0	0	0	0	0
OTU200	Bacteria| Firmicutes| Bacilli| Paenibacillales| Paenibacillaceae| Paenibacillus| unclassified_g__Paenibacillus	-4.181	6.411	0.0115582	0.0632839	Notsig	-4.953	6.361	0.00527029	0.0140786	Depleted	0	0	0	0	0	0	0	2	0	0	1	9	0	0	0	0	0	0
OTU201	Bacteria| Proteobacteria| Gammaproteobacteria| Burkholderiales| Comamonadaceae| Comamonas| unclassified_g__Comamonas	-3.955	6.332	0.0199596	0.0927532	Notsig	-4.562	6.176	0.00844184	0.0206134	Depleted	0	0	0	0	0	0	0	0	1	0	0	9	0	0	0	0	0	0
OTU202	Bacteria| Bacteroidota| Bacteroidia| Bacteroidales| Rikenellaceae| Alistipes| uncultured_bacterium_g__Alistipes	-6.691	7.87	0.000185961	0.00428485	Depleted	-1.708	8.704	0.244286	0.341137	Notsig	0	0	0	0	0	0	1	0	1	10	53	4	3	0	0	2	1	26
OTU203	Bacteria| Firmicutes| Clostridia| Clostridia_vadinBB60_group| norank_o__Clostridia_vadinBB60_group| norank_f__norank_o__Clostridia_vadinBB60_group| unclassified_g__norank_f__norank_o__Clostridia_vadinBB60_group	0	5.782	1	1	Notsig	4.983	6.387	0.00963022	0.0226618	Enriched	0	0	0	0	0	0	0	0	0	0	0	0	0	0	0	0	0	16
OTU204	Bacteria| Firmicutes| Clostridia| Clostridia_vadinBB60_group| norank_o__Clostridia_vadinBB60_group| norank_f__norank_o__Clostridia_vadinBB60_group| uncultured_bacterium_g__norank_f__norank_o__Clostridia_vadinBB60_group	0	5.782	1	1	Notsig	3.333	5.776	0.0619826	0.102932	Notsig	0	0	0	0	0	0	0	0	0	0	0	0	0	0	0	0	0	5
OTU205	Bacteria| Firmicutes| Clostridia| unclassified_c__Clostridia| unclassified_c__Clostridia| unclassified_c__Clostridia| unclassified_c__Clostridia	-2.789	6.021	0.04611	0.147013	Notsig	1.41	6.607	0.377852	0.491652	Notsig	0	0	0	0	0	0	1	1	0	0	1	1	0	0	0	0	0	16
OTU206	Bacteria| Firmicutes| Clostridia| Clostridia_vadinBB60_group| norank_o__Clostridia_vadinBB60_group| norank_f__norank_o__Clostridia_vadinBB60_group| uncultured_bacterium_g__norank_f__norank_o__Clostridia_vadinBB60_group	0.107	6.113	0.944416	0.998589	Notsig	0.803	6.087	0.619937	0.737258	Notsig	0	3	0	0	0	0	0	0	0	0	0	3	0	0	0	0	0	7
OTU207	Bacteria| Firmicutes| Clostridia| Clostridia_vadinBB60_group| norank_o__Clostridia_vadinBB60_group| norank_f__norank_o__Clostridia_vadinBB60_group| uncultured_Clostridiales_bacterium_g__norank_f__norank_o__Clostridia_vadinBB60_group	0	5.782	1	1	Notsig	2.897	5.697	0.100763	0.155214	Notsig	0	0	0	0	0	0	0	0	0	0	0	0	0	0	0	0	0	2
OTU208	Bacteria| Firmicutes| Clostridia| Clostridia_vadinBB60_group| norank_o__Clostridia_vadinBB60_group| norank_f__norank_o__Clostridia_vadinBB60_group| unclassified_g__norank_f__norank_o__Clostridia_vadinBB60_group	1.433	6.142	0.2503	0.439416	Notsig	1.302	5.952	0.43564	0.555089	Notsig	0	1	1	2	0	1	1	0	0	0	0	0	0	0	0	0	0	6
OTU209	Bacteria| Firmicutes| Clostridia| Lachnospirales| Lachnospiraceae| Lachnospiraceae_NK4A136_group| unclassified_g__Lachnospiraceae_NK4A136_group	-3.688	6.248	0.0354928	0.125151	Notsig	1.749	7.665	0.26172	0.363646	Notsig	0	0	0	0	0	0	0	9	0	1	0	0	0	0	0	0	0	52
OTU21	Bacteria| Firmicutes| Clostridia| Clostridia_UCG-014| norank_o__Clostridia_UCG-014| norank_f__norank_o__Clostridia_UCG-014| unclassified_g__norank_f__norank_o__Clostridia_UCG-014	0.243	6.225	0.874393	0.962156	Notsig	-3.22	5.756	0.0432473	0.0752068	Notsig	0	0	0	0	0	3	0	0	1	0	0	0	0	0	0	0	0	0
OTU210	Bacteria| Firmicutes| Clostridia| Clostridia_vadinBB60_group| norank_o__Clostridia_vadinBB60_group| norank_f__norank_o__Clostridia_vadinBB60_group| uncultured_Clostridia_bacterium_g__norank_f__norank_o__Clostridia_vadinBB60_group	0	5.782	1	1	Notsig	3.723	5.88	0.0408275	0.0716749	Notsig	0	0	0	0	0	0	0	0	0	0	0	0	0	0	0	0	0	6
OTU211	Bacteria| Firmicutes| Clostridia| Lachnospirales| Lachnospiraceae| unclassified_f__Lachnospiraceae| unclassified_f__Lachnospiraceae	-0.731	6.566	0.627069	0.788112	Notsig	3.589	9.217	0.0228459	0.0452825	Enriched	0	3	1	1	0	0	0	7	0	0	0	1	80	0	0	0	0	0
OTU212	Bacteria| Firmicutes| Clostridia| Clostridia_UCG-014| norank_o__Clostridia_UCG-014| norank_f__norank_o__Clostridia_UCG-014| unclassified_g__norank_f__norank_o__Clostridia_UCG-014	-1.74	5.885	0.192152	0.363905	Notsig	2.566	6.579	0.139314	0.205991	Notsig	0	0	0	0	0	0	0	1	0	0	0	0	6	0	0	0	0	0
OTU213	Bacteria| Firmicutes| Clostridia| Lachnospirales| Lachnospiraceae| unclassified_f__Lachnospiraceae| unclassified_f__Lachnospiraceae	1.487	7.241	0.22803	0.408093	Notsig	2.503	8.201	0.106781	0.161339	Notsig	10	0	1	1	0	1	2	3	0	1	3	1	34	0	0	9	0	2
OTU214	Bacteria| Proteobacteria| Gammaproteobacteria| Enterobacterales| Enterobacteriaceae| Citrobacter| Citrobacter_freundii_g__Citrobacter	-4.571	6.575	0.0275523	0.109118	Notsig	3.496	9.273	0.0247222	0.0480659	Enriched	0	0	0	0	0	0	0	0	0	0	0	15	0	203	83	5	0	0
OTU215	Bacteria| Firmicutes| Bacilli| Erysipelotrichales| Erysipelatoclostridiaceae| Erysipelatoclostridium| Erysipelatoclostridium_ramosum	0	5.782	1	1	Notsig	10.55	10.99	4.72686e-06	0.000101741	Enriched	0	0	0	0	0	0	0	0	0	0	0	0	0	516	341	0	0	0
OTU216	Bacteria| Proteobacteria| Gammaproteobacteria| Enterobacterales| Enterobacteriaceae| unclassified_f__Enterobacteriaceae| unclassified_f__Enterobacteriaceae	0	5.782	1	1	Notsig	7.371	8.024	0.00033072	0.00159033	Enriched	0	0	0	0	0	0	0	0	0	0	0	0	0	73	36	0	0	0
OTU217	Bacteria| Proteobacteria| Gammaproteobacteria| Enterobacterales| Enterobacteriaceae| Klebsiella| Klebsiella_oxytoca_g__Klebsiella	-5.03	7.713	0.00808121	0.0532013	Notsig	7.956	15.418	0.000197822	0.00109396	Enriched	0	0	0	0	0	1	0	0	2	0	2	63	2	18300	6808	36	7	1
OTU218	Bacteria| Proteobacteria| Gammaproteobacteria| Enterobacterales| Enterobacteriaceae| unclassified_f__Enterobacteriaceae| unclassified_f__Enterobacteriaceae	-1.102	5.833	0.334265	0.533593	Notsig	5.917	8.126	0.00164422	0.00593583	Enriched	0	0	0	0	0	0	0	0	0	0	0	0	0	321	14	2	0	1
OTU219	Bacteria| Firmicutes| Clostridia| Oscillospirales| Ruminococcaceae| norank_f__Ruminococcaceae| unclassified_g__norank_f__Ruminococcaceae	0	5.782	1	1	Notsig	2.509	5.575	0.1184	0.176123	Notsig	0	0	0	0	0	0	0	0	0	0	0	0	0	10	0	0	0	0
OTU22	Bacteria| Firmicutes| Clostridia| Lachnospirales| Lachnospiraceae| unclassified_f__Lachnospiraceae| unclassified_f__Lachnospiraceae	-4.285	6.451	0.0159453	0.0824087	Notsig	-4.928	6.349	0.00556072	0.0145051	Depleted	0	0	0	0	0	0	9	1	1	0	0	0	0	0	0	0	0	0
OTU220	Bacteria| Firmicutes| Clostridia| Peptostreptococcales-Tissierellales| Peptostreptococcaceae| Clostridioides| Clostridioides_difficile_g__Clostridioides	2.018	5.905	0.110645	0.247072	Notsig	6.19	7.106	0.00234976	0.00778095	Enriched	0	0	0	1	0	0	0	0	0	0	0	0	0	34	16	0	0	0
OTU221	Bacteria| Firmicutes| Clostridia| Lachnospirales| Lachnospiraceae| Anaerostipes| Anaerostipes_caccae_DSM_14662	0	5.782	1	1	Notsig	6.916	7.647	0.000733876	0.00319554	Enriched	0	0	0	0	0	0	0	0	0	0	0	0	0	1	29	2	0	1
OTU222	Bacteria| Firmicutes| Clostridia| Oscillospirales| Ruminococcaceae| Harryflintia| uncultured_bacterium_g__Harryflintia	-0.36	5.939	0.810151	0.926706	Notsig	1.783	6.064	0.281567	0.38733	Notsig	0	1	0	0	0	0	0	0	0	0	0	2	0	0	0	9	1	0
OTU223	Bacteria| Firmicutes| Clostridia| Christensenellales| Christensenellaceae| norank_f__Christensenellaceae| uncultured_bacterium_g__norank_f__Christensenellaceae	-0.349	6.143	0.809796	0.926706	Notsig	-2.123	5.83	0.209698	0.29658	Notsig	0	0	1	0	0	0	1	2	0	0	0	0	0	0	0	1	0	0
OTU224	Bacteria| Actinobacteriota| Coriobacteriia| Coriobacteriales| Eggerthellaceae| Enterorhabdus| uncultured_bacterium_g__Enterorhabdus	0	5.782	1	1	Notsig	10.36	10.805	5.58316e-06	0.000101741	Enriched	0	0	0	0	0	0	0	0	0	0	0	0	183	0	0	258	1	27
OTU225	Bacteria| Firmicutes| Clostridia| Oscillospirales| Ruminococcaceae| unclassified_f__Ruminococcaceae| unclassified_f__Ruminococcaceae	-3.289	6.146	0.0337034	0.12343	Notsig	0.117	6.485	0.942014	1	Notsig	0	0	0	0	0	0	0	1	2	0	0	0	2	0	0	3	1	0
OTU226	Bacteria| Firmicutes| Clostridia| Oscillospirales| Ruminococcaceae| unclassified_f__Ruminococcaceae| unclassified_f__Ruminococcaceae	-3.124	6.101	0.0709706	0.189598	Notsig	2.687	7.399	0.0976859	0.15217	Notsig	0	0	0	0	0	0	0	0	0	0	0	7	1	0	0	53	0	0
OTU227	Bacteria| Firmicutes| Clostridia| Oscillospirales| Ruminococcaceae| Harryflintia| uncultured_bacterium_g__Harryflintia	0.327	5.902	0.824789	0.929547	Notsig	3.535	6.469	0.0480349	0.0822517	Notsig	0	0	0	0	0	1	0	0	0	0	0	0	1	0	0	13	1	2
OTU228	Bacteria| Firmicutes| Clostridia| Peptococcales| Peptococcaceae| norank_f__Peptococcaceae| uncultured_bacterium_g__norank_f__Peptococcaceae	0.898	6.723	0.515606	0.709279	Notsig	1.496	7.032	0.352918	0.469143	Notsig	1	0	4	1	0	1	0	2	0	0	0	5	10	0	0	5	0	2
OTU229	Bacteria| Firmicutes| Clostridia| Oscillospirales| Ruminococcaceae| unclassified_f__Ruminococcaceae| unclassified_f__Ruminococcaceae	-4.514	7.889	0.00699966	0.0466363	Depleted	-0.605	8.586	0.671894	0.793926	Notsig	0	1	0	0	0	0	1	3	6	0	0	62	0	0	0	53	0	6
OTU23	Bacteria| Firmicutes| Bacilli| RF39| norank_o__RF39| norank_f__norank_o__RF39| unclassified_g__norank_f__norank_o__RF39	-6.345	7.596	0.000645389	0.0108152	Depleted	-7.167	7.852	0.000243088	0.00131792	Depleted	0	0	0	0	0	0	9	0	17	14	0	0	0	0	0	0	0	0
OTU230	Bacteria| Firmicutes| Clostridia| Lachnospirales| Lachnospiraceae| Lachnospiraceae_NK4A136_group| unclassified_g__Lachnospiraceae_NK4A136_group	-3.156	6.114	0.0430143	0.144163	Notsig	4.325	8.76	0.00906448	0.0216063	Enriched	0	0	0	0	0	0	4	0	1	0	0	0	15	0	0	6	1	102
OTU231	Bacteria| Firmicutes| Clostridia| Oscillospirales| Ruminococcaceae| norank_f__Ruminococcaceae| uncultured_bacterium_g__norank_f__Ruminococcaceae	0	5.782	1	1	Notsig	6.813	7.575	0.00085308	0.00362887	Enriched	0	0	0	0	0	0	0	0	0	0	0	0	0	0	12	3	5	28
OTU232	Bacteria| Deferribacterota| Deferribacteres| Deferribacterales| Deferribacteraceae| Mucispirillum| Mucispirillum_sp._69	-2.212	6.34	0.263954	0.455154	Notsig	0.16	6.911	0.917729	1	Notsig	0	0	0	0	1	0	0	0	0	8	0	0	1	0	0	14	0	3
OTU233	Bacteria| Firmicutes| Clostridia| Oscillospirales| Ruminococcaceae| norank_f__Ruminococcaceae| unclassified_g__norank_f__Ruminococcaceae	-0.911	6.007	0.553321	0.741455	Notsig	-1.269	5.84	0.456187	0.578604	Notsig	0	1	0	0	0	0	0	2	0	1	0	0	0	0	0	2	0	0
OTU234	Bacteria| Firmicutes| Clostridia| Oscillospirales| Ruminococcaceae| unclassified_f__Ruminococcaceae| unclassified_f__Ruminococcaceae	-1.254	5.853	0.311981	0.511945	Notsig	0.567	5.724	0.723204	0.841961	Notsig	0	0	0	0	0	0	0	0	0	1	0	0	0	0	0	2	0	1
OTU235	Bacteria| Bacteroidota| Bacteroidia| Bacteroidales| Bacteroidaceae| Bacteroides| Bacteroides_acidifaciens	1.149	7.512	0.314162	0.513998	Notsig	3.646	9.719	0.0218966	0.0443547	Enriched	2	0	0	7	7	8	3	1	1	4	1	1	55	0	1	9	23	122
OTU236	Bacteria| Firmicutes| Clostridia| Oscillospirales| Oscillospiraceae| Oscillibacter| unclassified_g__Oscillibacter	0.594	6.959	0.608893	0.777639	Notsig	3.315	9.007	0.0328743	0.0605982	Notsig	0	3	0	1	1	8	1	2	0	0	3	2	0	0	0	112	3	74
OTU237	Bacteria| Firmicutes| Bacilli| Bacillales| Planococcaceae| Kurthia| uncultured_bacterium_g__Kurthia	-4.788	6.667	0.0134407	0.0728698	Notsig	-1.543	6.855	0.342028	0.460199	Notsig	0	0	0	0	0	0	0	0	5	0	0	13	2	0	0	1	0	0
OTU238	Bacteria| Firmicutes| Clostridia| Oscillospirales| unclassified_o__Oscillospirales| unclassified_o__Oscillospirales| unclassified_o__Oscillospirales	0	5.782	1	1	Notsig	1.926	5.526	0.215528	0.303274	Notsig	0	0	0	0	0	0	0	0	0	0	0	0	0	0	0	2	0	0
OTU239	Bacteria| Bacteroidota| Bacteroidia| Bacteroidales| Tannerellaceae| Parabacteroides| unclassified_g__Parabacteroides	-1.304	5.862	0.305294	0.503963	Notsig	4.844	7.507	0.00925643	0.0219691	Enriched	0	0	0	0	0	0	0	0	1	0	0	0	0	0	0	3	1	51
OTU24	Bacteria| Firmicutes| Clostridia| Clostridia_UCG-014| norank_o__Clostridia_UCG-014| norank_f__norank_o__Clostridia_UCG-014| uncultured_bacterium_g__norank_f__norank_o__Clostridia_UCG-014	-0.889	10.499	0.451691	0.646964	Notsig	-9.911	10.369	4.18968e-06	0.000101741	Depleted	56	2	27	17	5	11	20	45	120	14	70	0	0	0	0	0	0	0
OTU240	Bacteria| Firmicutes| Clostridia| Oscillospirales| Ruminococcaceae| norank_f__Ruminococcaceae| Acutalibacter_muris	-3.153	6.66	0.0308281	0.118417	Notsig	1.953	8.246	0.193446	0.276422	Notsig	0	0	0	0	1	0	1	1	1	0	2	12	1	0	0	95	0	3
OTU241	Bacteria| Proteobacteria| Alphaproteobacteria| Rhodospirillales| norank_o__Rhodospirillales| norank_f__norank_o__Rhodospirillales| uncultured_bacterium_g__norank_f__norank_o__Rhodospirillales	2.136	5.923	0.0999706	0.231313	Notsig	4.157	6.018	0.0241827	0.0472652	Enriched	0	0	0	0	0	2	0	0	0	0	0	0	0	17	0	4	0	3
OTU242	Bacteria| Firmicutes| Clostridia| Oscillospirales| Oscillospiraceae| NK4A214_group| uncultured_bacterium_g__NK4A214_group	-2.478	6.922	0.0889085	0.2147	Notsig	-0.104	7.531	0.945023	1	Notsig	0	0	0	0	0	2	3	3	2	1	0	13	0	0	0	18	0	13
OTU243	Bacteria| Firmicutes| Clostridia| Oscillospirales| Ruminococcaceae| norank_f__Ruminococcaceae| uncultured_bacterium_g__norank_f__Ruminococcaceae	-0.965	6.253	0.468049	0.656932	Notsig	0.602	6.605	0.702888	0.820185	Notsig	0	0	0	2	0	0	0	1	0	0	1	4	1	0	0	6	0	5
OTU244	Bacteria| Firmicutes| Clostridia| Christensenellales| Christensenellaceae| norank_f__Christensenellaceae| unclassified_g__norank_f__Christensenellaceae	0.411	5.92	0.794857	0.920531	Notsig	3.227	6.452	0.0693056	0.112724	Notsig	0	0	0	0	0	0	0	1	0	0	0	0	0	0	0	20	0	0
OTU245	Bacteria| Firmicutes| Bacilli| Erysipelotrichales| Erysipelotrichaceae| Clostridium_innocuum_group| uncultured_bacterium_g__Clostridium_innocuum_group	0	5.782	1	1	Notsig	10.336	10.781	5.70339e-06	0.000101741	Enriched	0	0	0	0	0	0	0	0	0	0	0	0	0	485	267	36	10	3
OTU246	Bacteria| Bacteroidota| Bacteroidia| Bacteroidales| Bacteroidaceae| Bacteroides| Bacteroides_vulgatus	1.229	5.83	0.240533	0.426328	Notsig	4.107	6.006	0.0265674	0.0508345	Notsig	0	0	0	1	0	0	0	0	0	0	0	0	0	0	0	2	2	3
OTU247	Bacteria| Firmicutes| Clostridia| Lachnospirales| Lachnospiraceae| Lachnospiraceae_NK4A136_group| unclassified_g__Lachnospiraceae_NK4A136_group	-1.204	5.846	0.319033	0.518897	Notsig	10.663	12.761	7.43464e-06	0.000116106	Enriched	0	0	0	0	0	0	1	0	0	0	0	0	1079	0	0	0	6	5
OTU248	Bacteria| Firmicutes| Clostridia| Oscillospirales| Oscillospiraceae| norank_f__Oscillospiraceae| uncultured_bacterium_g__norank_f__Oscillospiraceae	0.04	5.911	0.986899	1	Notsig	1.063	5.861	0.553825	0.676082	Notsig	0	0	0	0	0	1	0	0	0	0	0	0	2	0	0	0	1	0
OTU249	Bacteria| Firmicutes| Clostridia| Lachnospirales| Lachnospiraceae| Acetatifactor| uncultured_bacterium_g__Acetatifactor	-0.169	6.272	0.898957	0.972844	Notsig	-0.377	6.175	0.813026	0.92321	Notsig	0	0	1	2	0	0	2	1	1	0	1	0	0	0	0	1	3	1
OTU25	Bacteria| Firmicutes| Clostridia| Clostridia_vadinBB60_group| norank_o__Clostridia_vadinBB60_group| norank_f__norank_o__Clostridia_vadinBB60_group| uncultured_bacterium_g__norank_f__norank_o__Clostridia_vadinBB60_group	-0.35	5.991	0.815317	0.927716	Notsig	-2.454	5.603	0.0912965	0.143429	Notsig	0	0	0	0	1	0	0	0	1	0	0	1	0	0	0	0	0	0
OTU250	Bacteria| Firmicutes| Clostridia| Lachnospirales| Lachnospiraceae| norank_f__Lachnospiraceae| mouse_gut_metagenome_g__norank	-0.153	6.202	0.902295	0.97455	Notsig	4.142	8.455	0.0130734	0.0286889	Enriched	0	1	1	0	0	1	0	1	1	1	1	0	10	0	0	30	37	12
OTU251	Bacteria| Bacteroidota| Bacteroidia| Bacteroidales| Tannerellaceae| Parabacteroides| Parabacteroides_goldsteinii	-1.73	6.416	0.200944	0.372418	Notsig	7.529	12.517	0.000252672	0.00135658	Enriched	0	1	0	0	0	0	2	0	3	0	2	4	9	34	1065	1	2	77
OTU252	Bacteria| Bacteroidota| Bacteroidia| Bacteroidales| Rikenellaceae| Alistipes| uncultured_bacterium_g__Alistipes	-2.12	8.64	0.0782086	0.199684	Notsig	-0.824	9.501	0.563349	0.683185	Notsig	0	7	3	0	7	1	1	8	7	44	20	23	4	0	0	4	2	85
OTU253	Bacteria| Bacteroidota| Bacteroidia| Bacteroidales| Muribaculaceae| norank_f__Muribaculaceae| uncultured_bacterium_g__norank_f__Muribaculaceae	-0.393	8.93	0.721061	0.861224	Notsig	-2.437	9.019	0.103179	0.158055	Notsig	3	38	4	3	5	5	2	4	2	30	39	4	2	0	0	2	2	23
OTU254	Bacteria| Firmicutes| Clostridia| Oscillospirales| Oscillospiraceae| UCG-005| unclassified_g__UCG-005	-2.442	5.976	0.096656	0.228422	Notsig	-0.648	5.917	0.684486	0.803654	Notsig	0	0	0	0	0	0	1	0	1	0	1	0	1	0	0	0	1	0
OTU255	Bacteria| Firmicutes| Clostridia| Lachnospirales| Lachnospiraceae| Lachnospiraceae_NK4A136_group| unclassified_g__Lachnospiraceae_NK4A136_group	-3.371	8.251	0.0106662	0.0600133	Notsig	0.364	9.545	0.797303	0.90722	Notsig	0	0	1	0	4	0	20	13	1	6	9	40	2	0	0	103	13	58
OTU256	Bacteria| Firmicutes| Clostridia| Lachnospirales| Lachnospiraceae| Lachnoclostridium| unclassified_g__Lachnoclostridium	0.729	5.923	0.589197	0.762581	Notsig	4.077	6.769	0.0259687	0.0498635	Enriched	0	0	0	2	0	0	0	0	0	0	0	1	0	0	0	6	16	3
OTU257	Bacteria| Bacteroidota| Bacteroidia| Bacteroidales| Bacteroidaceae| Bacteroides| uncultured_bacterium_g__Bacteroides	-2.956	6.058	0.0447713	0.1465	Notsig	-0.981	6.076	0.541938	0.668954	Notsig	0	0	0	0	0	0	2	0	0	0	1	0	0	0	0	0	1	1
OTU258	Bacteria| Firmicutes| Clostridia| Oscillospirales| Oscillospiraceae| norank_f__Oscillospiraceae| unclassified_g__norank_f__Oscillospiraceae	0.138	8.765	0.912416	0.974759	Notsig	0.026	9.061	0.985313	1	Notsig	8	1	38	1	0	1	6	16	0	3	5	45	1	0	0	84	10	7
OTU259	Bacteria| Firmicutes| Clostridia| Oscillospirales| Ruminococcaceae| Candidatus_Soleaferrea| uncultured_Anaerotruncus_sp._g__Candidatus_Soleaferrea	0	5.782	1	1	Notsig	4.54	6.186	0.0173958	0.0358951	Enriched	0	0	0	0	0	0	0	0	0	0	0	0	3	0	0	1	2	0
OTU26	Bacteria| Cyanobacteria| Vampirivibrionia| Gastranaerophilales| norank_o__Gastranaerophilales| norank_f__norank_o__Gastranaerophilales| unclassified_g__norank_f__norank_o__Gastranaerophilales	-2.144	6.648	0.23532	0.41978	Notsig	-1.767	6.625	0.275284	0.37963	Notsig	1	0	1	0	0	0	12	0	1	0	0	0	0	0	0	0	0	5
OTU260	Bacteria| Firmicutes| Clostridia| Oscillospirales| Ruminococcaceae| unclassified_f__Ruminococcaceae| unclassified_f__Ruminococcaceae	-4.508	6.536	0.00270806	0.026273	Depleted	-1.525	6.845	0.344604	0.462539	Notsig	0	0	0	0	0	0	1	2	1	0	4	6	2	0	0	0	1	2
OTU261	Bacteria| Firmicutes| Clostridia| Lachnospirales| Lachnospiraceae| Lachnospiraceae_NK4A136_group| uncultured_bacterium_g__Lachnospiraceae_NK4A136_group	-1.41	8.054	0.179201	0.342899	Notsig	1.299	9.734	0.370134	0.485034	Notsig	0	6	2	5	3	3	1	14	2	8	17	19	42	0	0	14	75	1
OTU262	Bacteria| Bacteroidota| Bacteroidia| Bacteroidales| Bacteroidaceae| Bacteroides| unclassified_g__Bacteroides	0	5.782	1	1	Notsig	2.265	5.584	0.174308	0.253664	Notsig	0	0	0	0	0	0	0	0	0	0	0	0	0	0	0	0	1	1
OTU263	Bacteria| Firmicutes| Clostridia| Lachnospirales| Lachnospiraceae| unclassified_f__Lachnospiraceae| unclassified_f__Lachnospiraceae	-0.512	5.929	0.745508	0.878932	Notsig	1.188	6.057	0.478557	0.601459	Notsig	0	0	0	1	0	0	0	2	0	0	0	0	0	0	0	0	4	1
OTU264	Bacteria| Firmicutes| unclassified_p__Firmicutes| unclassified_p__Firmicutes| unclassified_p__Firmicutes| unclassified_p__Firmicutes| unclassified_p__Firmicutes	-1.962	5.922	0.166015	0.329055	Notsig	1.381	6.101	0.410101	0.528638	Notsig	0	0	0	0	0	0	1	0	0	0	0	0	0	0	0	1	3	0
OTU265	Bacteria| Bacteroidota| Bacteroidia| Bacteroidales| Muribaculaceae| norank_f__Muribaculaceae| uncultured_bacterium_g__norank_f__Muribaculaceae	-1.011	7.798	0.425844	0.618088	Notsig	3.392	11.061	0.0367984	0.0660698	Notsig	0	5	3	1	7	0	2	2	0	4	41	3	307	0	0	16	7	34
OTU266	Bacteria| Firmicutes| Clostridia| Oscillospirales| Oscillospiraceae| unclassified_f__Oscillospiraceae| unclassified_f__Oscillospiraceae	-1.192	6.355	0.329436	0.531899	Notsig	1.554	7.232	0.323976	0.439115	Notsig	0	1	0	0	0	1	1	1	0	0	1	5	4	0	0	11	0	6
OTU267	Bacteria| Firmicutes| Clostridia| Lachnospirales| Lachnospiraceae| Lachnospiraceae_NK4A136_group| unclassified_g__Lachnospiraceae_NK4A136_group	-2.759	12.742	0.0172201	0.0850242	Notsig	0.204	13.996	0.896354	1	Notsig	46	96	53	15	10	8	503	155	8	175	188	1275	38	0	0	2021	135	1605
OTU268	Bacteria| Firmicutes| Clostridia| Oscillospirales| Ruminococcaceae| norank_f__Ruminococcaceae| Clostridium_sp._Culture_Jar-13	-2.382	6.813	0.0453694	0.146721	Notsig	-0.794	7.353	0.610066	0.730231	Notsig	1	0	0	2	0	0	2	5	1	3	6	3	8	0	0	1	1	1
OTU269	Bacteria| Firmicutes| Clostridia| Peptococcales| Peptococcaceae| norank_f__Peptococcaceae| uncultured_bacterium_g__norank_f__Peptococcaceae	-1.787	7.397	0.141964	0.292936	Notsig	0.231	8.166	0.874013	0.980384	Notsig	2	4	1	0	0	1	1	3	0	3	1	24	0	0	0	25	13	9
OTU27	Bacteria| Proteobacteria| Alphaproteobacteria| Rhodobacterales| Rhodobacteraceae| unclassified_f__Rhodobacteraceae| unclassified_f__Rhodobacteraceae	-5.584	7.097	0.000716654	0.0109192	Depleted	-6.427	7.275	0.00084134	0.00361757	Depleted	0	0	0	0	0	0	0	2	7	9	1	12	0	0	0	0	0	0
OTU270	Bacteria| Bacteroidota| Bacteroidia| Bacteroidales| Muribaculaceae| norank_f__Muribaculaceae| uncultured_bacterium_g__norank_f__Muribaculaceae	-0.308	6.547	0.823536	0.929547	Notsig	2.857	8.425	0.0680061	0.11191	Notsig	0	2	0	0	2	1	0	0	0	4	5	0	40	0	0	3	4	6
OTU271	Bacteria| Firmicutes| Clostridia| Lachnospirales| Lachnospiraceae| Lachnospiraceae_UCG-001| uncultured_bacterium_g__Lachnospiraceae_UCG-001	4.703	10.407	0.00352416	0.02898	Enriched	0.755	7.795	0.616387	0.736204	Notsig	3	31	283	0	2	10	0	2	8	0	3	0	0	0	0	0	30	3
OTU272	Bacteria| Firmicutes| Clostridia| Lachnospirales| Lachnospiraceae| unclassified_f__Lachnospiraceae| unclassified_f__Lachnospiraceae	-2.061	7.359	0.075864	0.196961	Notsig	1.192	8.863	0.409177	0.528638	Notsig	0	1	1	0	0	4	8	9	4	3	4	6	20	0	0	44	13	0
OTU273	Bacteria| Bacteroidota| Bacteroidia| Bacteroidales| Bacteroidaceae| Bacteroides| Bacteroides_thetaiotaomicron	-1.453	7.374	0.19859	0.369765	Notsig	6.092	12.944	0.00171075	0.0060147	Enriched	1	3	1	0	2	0	6	4	1	6	2	11	3	90	1453	14	9	21
OTU274	Bacteria| Firmicutes| Clostridia| Lachnospirales| Lachnospiraceae| norank_f__Lachnospiraceae| mouse_gut_metagenome_g__norank	-0.098	11.21	0.92427	0.982926	Notsig	4.348	15.206	0.0161935	0.0340222	Enriched	24	35	87	100	1	89	57	61	84	99	53	37	3908	0	0	2260	1381	962
OTU275	Bacteria| Bacteroidota| Bacteroidia| Bacteroidales| Muribaculaceae| norank_f__Muribaculaceae| uncultured_bacterium_g__norank_f__Muribaculaceae	-2.283	6.857	0.10364	0.236829	Notsig	-0.529	7.452	0.72775	0.845474	Notsig	0	1	1	0	0	0	0	1	4	3	11	0	0	0	0	5	2	13
OTU276	Bacteria| Firmicutes| Clostridia| Lachnospirales| Lachnospiraceae| Blautia| unclassified_g__Blautia	2.608	5.989	0.0565312	0.166286	Notsig	14.385	14.8	1.36129e-07	7.52795e-05	Enriched	0	0	0	0	0	3	0	0	0	0	0	0	0	550	5425	1	1	0
OTU277	Bacteria| Firmicutes| Clostridia| Oscillospirales| UCG-010| norank_f__UCG-010| unclassified_g__norank_f__UCG-010	-1.711	6.563	0.156023	0.314894	Notsig	-3.55	6.479	0.0460957	0.0799089	Notsig	0	1	0	1	1	0	5	2	2	2	2	0	0	0	0	0	0	0
OTU278	Bacteria| Bacteroidota| Bacteroidia| Bacteroidales| Bacteroidaceae| Bacteroides| unclassified_g__Bacteroides	-4.201	6.426	0.00251566	0.0248422	Depleted	5.66	11.197	0.00194102	0.00666697	Enriched	0	0	0	0	0	0	2	2	2	2	0	1	1	29	391	21	43	13
OTU279	Bacteria| Bacteroidota| Bacteroidia| Bacteroidales| Tannerellaceae| Parabacteroides| Parabacteroides_distasonis	0.908	6.218	0.5243	0.717668	Notsig	10.307	13.685	1.19069e-05	0.000129108	Enriched	0	1	0	0	2	0	0	0	0	1	0	0	12	452	2456	3	1	14
OTU28	Bacteria| Proteobacteria| Gammaproteobacteria| Burkholderiales| Alcaligenaceae| Alcaligenes| Alcaligenes_faecalis_g__Alcaligenes	-5.295	6.928	0.00300862	0.0277294	Depleted	-5.92	6.925	0.00172936	0.0060147	Depleted	0	0	0	0	0	0	1	0	8	0	1	16	0	0	0	0	0	0
OTU280	Bacteria| Bacteroidota| Bacteroidia| Bacteroidales| Muribaculaceae| norank_f__Muribaculaceae| uncultured_Bacteroidales_bacterium_g__norank_f__Muribaculaceae	-2.311	8.542	0.0496196	0.15387	Notsig	0.327	9.973	0.819843	0.929043	Notsig	0	7	0	2	3	1	4	2	5	5	77	3	81	0	0	4	6	5
OTU281	Bacteria| Firmicutes| Clostridia| Lachnospirales| Lachnospiraceae| unclassified_f__Lachnospiraceae| unclassified_f__Lachnospiraceae	2.246	9.427	0.0381327	0.130169	Notsig	-4.732	7.647	0.00846156	0.0206134	Depleted	41	3	5	38	23	25	6	4	3	8	3	16	0	0	0	1	0	0
OTU282	Bacteria| Actinobacteriota| Coriobacteriia| Coriobacteriales| Eggerthellaceae| Enterorhabdus| uncultured_bacterium_g__Enterorhabdus	-0.623	10.297	0.559106	0.741455	Notsig	-7.762	9.968	0.000106012	0.000658702	Depleted	18	31	11	56	2	25	31	22	4	5	74	177	1	0	0	0	0	0
OTU283	Bacteria| Bacteroidota| Bacteroidia| Bacteroidales| Muribaculaceae| norank_f__Muribaculaceae| uncultured_bacterium_g__norank_f__Muribaculaceae	0.062	11.684	0.951763	1	Notsig	-9.457	11.334	1.63065e-05	0.000155474	Depleted	25	77	26	183	65	157	48	46	25	86	398	21	0	0	0	0	0	1
OTU284	Bacteria| Firmicutes| Clostridia| Peptostreptococcales-Tissierellales| Anaerovoracaceae| Eubacterium_nodatum_group| unclassified_g__Eubacterium_nodatum_group	0.513	9.158	0.66796	0.822677	Notsig	-1.354	8.666	0.349772	0.466082	Notsig	5	1	1	83	1	27	46	1	2	5	6	12	1	0	0	43	1	2
OTU285	Bacteria| Firmicutes| Clostridia| Lachnospirales| Lachnospiraceae| unclassified_f__Lachnospiraceae| unclassified_f__Lachnospiraceae	-0.035	12.719	0.972966	1	Notsig	2.746	15.229	0.102361	0.157238	Notsig	79	327	50	157	203	102	82	95	38	33	696	454	1995	0	0	248	1243	6551
OTU286	Bacteria| Firmicutes| Bacilli| RF39| norank_o__RF39| norank_f__norank_o__RF39| unclassified_g__norank_f__norank_o__RF39	1.761	7.204	0.264217	0.455154	Notsig	-4.788	6.281	0.00655812	0.0164847	Depleted	9	7	0	0	2	0	0	6	0	0	2	0	0	0	0	0	0	0
OTU287	Bacteria| Firmicutes| Clostridia| Lachnospirales| Lachnospiraceae| norank_f__Lachnospiraceae| uncultured_bacterium_g__norank_f__Lachnospiraceae	0.063	10.785	0.957054	1	Notsig	-3.349	10.566	0.0360404	0.0649197	Notsig	54	116	37	0	19	1	42	146	21	45	33	5	2	0	0	57	0	4
OTU288	Bacteria| Patescibacteria| Saccharimonadia| Saccharimonadales| Saccharimonadaceae| Candidatus_Saccharimonas| uncultured_bacterium_g__Candidatus_Saccharimonas	-0.808	14.555	0.42561	0.618088	Notsig	-4.174	14.531	0.0196839	0.0401668	Depleted	283	474	287	434	71	992	1449	1376	641	374	1176	246	202	0	0	0	0	3
OTU289	Bacteria| Firmicutes| Bacilli| Erysipelotrichales| Erysipelotrichaceae| norank_f__Erysipelotrichaceae| uncultured_bacterium_g__norank_f__Erysipelotrichaceae	1.036	10.001	0.439587	0.631407	Notsig	-6.823	8.811	0.000321534	0.00158687	Depleted	25	2	20	0	88	0	11	2	39	0	24	43	0	0	0	0	0	1
OTU29	Bacteria| Patescibacteria| Saccharimonadia| Saccharimonadales| unclassified_o__Saccharimonadales| unclassified_o__Saccharimonadales| unclassified_o__Saccharimonadales	-4.813	6.681	0.00210041	0.0232305	Depleted	-5.567	6.7	0.00263178	0.00826918	Depleted	0	0	0	0	0	0	0	2	3	2	0	9	0	0	0	0	0	0
OTU290	Bacteria| Bacteroidota| Bacteroidia| Bacteroidales| Muribaculaceae| norank_f__Muribaculaceae| uncultured_Bacteroidales_bacterium_g__norank_f__Muribaculaceae	-0.023	14.184	0.985802	1	Notsig	-7.351	13.833	0.000381623	0.00178845	Depleted	11	244	55	1	1825	1	87	513	748	1231	377	142	1	0	0	1	0	33
OTU291	Bacteria| Proteobacteria| Gammaproteobacteria| Burkholderiales| Sutterellaceae| Parasutterella| Burkholderiales_bacterium_YL45	2.241	8.12	0.138008	0.286912	Notsig	6.215	12.296	0.00128049	0.00491744	Enriched	4	6	4	0	32	0	0	1	0	12	1	0	7	708	872	15	1	3
OTU292	Bacteria| Firmicutes| Clostridia| Lachnospirales| Lachnospiraceae| unclassified_f__Lachnospiraceae| unclassified_f__Lachnospiraceae	-1.592	6.647	0.220321	0.398161	Notsig	-5.113	6.444	0.00442681	0.012554	Depleted	2	1	0	0	0	0	5	0	0	1	2	4	0	0	0	0	0	0
OTU293	Bacteria| Firmicutes| Clostridia| Lachnospirales| Lachnospiraceae| norank_f__Lachnospiraceae| unclassified_g__norank_f__Lachnospiraceae	1.644	7.736	0.110542	0.247072	Notsig	0.923	7.605	0.544462	0.670573	Notsig	11	3	4	5	5	3	1	1	2	1	4	5	2	0	0	5	15	7
OTU294	Bacteria| Firmicutes| Bacilli| RF39| norank_o__RF39| norank_f__norank_o__RF39| unclassified_g__norank_f__norank_o__RF39	-2.326	9.683	0.073251	0.19198	Notsig	-9.288	9.771	7.49135e-06	0.000116106	Depleted	2	2	19	5	4	0	74	1	54	0	66	20	0	0	0	0	0	0
OTU295	Bacteria| Firmicutes| Bacilli| RF39| norank_o__RF39| norank_f__norank_o__RF39| unclassified_g__norank_f__norank_o__RF39	2.367	5.969	0.0833771	0.204016	Notsig	0	5.413	1	1	Notsig	1	0	0	0	1	0	0	0	0	0	0	0	0	0	0	0	0	0
OTU296	Bacteria| Bacteroidota| Bacteroidia| Bacteroidales| Muribaculaceae| norank_f__Muribaculaceae| uncultured_bacterium_g__norank_f__Muribaculaceae	-1.072	7.715	0.411307	0.604101	Notsig	0.704	8.938	0.621632	0.737688	Notsig	1	4	1	2	5	0	0	1	0	6	35	6	33	0	0	25	0	18
OTU297	Bacteria| Firmicutes| Clostridia| Lachnospirales| Lachnospiraceae| unclassified_f__Lachnospiraceae| unclassified_f__Lachnospiraceae	0.125	10.702	0.913825	0.974759	Notsig	-5.224	10.093	0.00262762	0.00826918	Depleted	4	6	4	109	1	164	90	6	3	28	58	114	0	0	0	0	8	0
OTU298	Bacteria| Bacteroidota| Bacteroidia| Bacteroidales| Muribaculaceae| norank_f__Muribaculaceae| uncultured_bacterium_g__norank_f__Muribaculaceae	-0.238	11.421	0.826289	0.929547	Notsig	1.399	12.884	0.376488	0.491032	Notsig	12	52	17	89	147	19	5	41	214	71	121	22	183	0	0	516	0	1358
OTU299	Bacteria| Actinobacteriota| Coriobacteriia| Coriobacteriales| Atopobiaceae| Coriobacteriaceae_UCG-002| uncultured_bacterium_g__Coriobacteriaceae_UCG-002	4.531	8.796	0.0010927	0.0143873	Enriched	-4.031	5.972	0.0162927	0.0340222	Depleted	21	12	35	25	0	9	4	2	0	0	0	0	0	0	0	0	0	0
OTU3	Bacteria| Firmicutes| Clostridia| Lachnospirales| Lachnospiraceae| unclassified_f__Lachnospiraceae| unclassified_f__Lachnospiraceae	-2.821	6.033	0.0525571	0.160575	Notsig	-1.875	5.949	0.265037	0.367331	Notsig	0	0	0	0	0	0	2	0	0	0	1	0	1	0	0	0	0	0
OTU30	Bacteria| Firmicutes| Clostridia| Clostridia_vadinBB60_group| norank_o__Clostridia_vadinBB60_group| norank_f__norank_o__Clostridia_vadinBB60_group| uncultured_bacterium_g__norank_f__norank_o__Clostridia_vadinBB60_group	-3.791	6.281	0.0213862	0.0950927	Notsig	-4.748	6.263	0.00705025	0.0174053	Depleted	0	0	0	0	0	0	0	4	2	0	0	0	0	0	0	0	0	0
OTU300	Bacteria| Firmicutes| Clostridia| Lachnospirales| Lachnospiraceae| unclassified_f__Lachnospiraceae| unclassified_f__Lachnospiraceae	-1.021	9.642	0.408174	0.60353	Notsig	0.616	10.911	0.676859	0.796389	Notsig	1	0	0	30	0	51	25	80	6	7	6	60	4	0	0	547	3	2
OTU301	Bacteria| Firmicutes| Clostridia| Oscillospirales| Oscillospiraceae| UCG-005| uncultured_bacterium_g__UCG-005	2.211	6.35	0.124596	0.268099	Notsig	-2.271	5.565	0.103816	0.158592	Notsig	2	0	0	1	0	3	0	0	0	0	0	0	0	0	0	0	0	0
OTU302	Bacteria| Firmicutes| Clostridia| Clostridia_UCG-014| norank_o__Clostridia_UCG-014| norank_f__norank_o__Clostridia_UCG-014| unclassified_g__norank_f__norank_o__Clostridia_UCG-014	-2.439	11.648	0.0531417	0.160587	Notsig	-8.07	11.824	0.000118689	0.000705753	Depleted	4	1	38	30	34	30	525	143	44	11	168	0	3	0	0	0	0	0
OTU303	Bacteria| Firmicutes| Bacilli| Lactobacillales| Lactobacillaceae| Lactobacillus| Lactobacillus_johnsonii	-0.852	15.873	0.507073	0.702786	Notsig	-8.428	15.812	0.00011402	0.000700592	Depleted	0	309	1989	4056	70	1071	1114	3111	4177	3432	136	1	0	1	0	2	40	0
OTU304	Bacteria| Firmicutes| Clostridia| Lachnospirales| Lachnospiraceae| Lachnospiraceae_NK4A136_group| uncultured_bacterium_g__Lachnospiraceae_NK4A136_group	0.337	11.368	0.815087	0.927716	Notsig	-7.721	10.546	9.88528e-05	0.000628341	Depleted	122	0	0	21	5	213	293	55	1	8	19	0	0	0	0	3	0	0
OTU305	Bacteria| Firmicutes| Clostridia| Oscillospirales| Oscillospiraceae| Colidextribacter| uncultured_bacterium_g__Colidextribacter	-1.307	9.617	0.193042	0.364341	Notsig	-1.085	10.094	0.455411	0.578604	Notsig	4	14	2	24	4	16	48	21	13	15	35	51	9	0	0	58	31	19
OTU306	Bacteria| Bacteroidota| Bacteroidia| Bacteroidales| Marinifilaceae| Odoribacter| uncultured_bacterium_g__Odoribacter	-2.973	9.506	0.034709	0.123946	Notsig	-4.077	9.981	0.0124477	0.0277564	Depleted	2	13	2	0	2	0	0	0	11	131	2	63	1	0	0	1	6	10
OTU307	Bacteria| Firmicutes| Clostridia| Clostridia_UCG-014| norank_o__Clostridia_UCG-014| norank_f__norank_o__Clostridia_UCG-014| unclassified_g__norank_f__norank_o__Clostridia_UCG-014	0.459	13.979	0.745718	0.878932	Notsig	-12.802	13.221	4.24906e-07	8.93961e-05	Depleted	727	1	3	1516	12	588	1161	28	1	564	477	0	0	0	0	0	0	0
OTU308	Bacteria| Firmicutes| Clostridia| Peptostreptococcales-Tissierellales| Anaerovoracaceae| Eubacterium_brachy_group| uncultured_bacterium_g__Eubacterium_brachy_group	-0.691	9.821	0.504435	0.700885	Notsig	-6.254	9.558	0.000586554	0.00261584	Depleted	7	5	10	25	5	48	66	11	35	9	41	11	0	0	0	0	2	1
OTU309	Bacteria| Bacteroidota| Bacteroidia| Bacteroidales| Prevotellaceae| Prevotellaceae_NK3B31_group| uncultured_bacterium_g__Prevotellaceae_NK3B31_group	-4.215	7.893	0.0142172	0.0763314	Notsig	-2.115	8.252	0.162462	0.237676	Notsig	2	0	0	0	0	0	22	2	22	0	4	0	1	0	0	17	3	1
OTU31	Bacteria| Firmicutes| Clostridia| Oscillospirales| Ruminococcaceae| Eubacterium_siraeum_group| uncultured_bacterium_g__Eubacterium_siraeum_group	-4.14	6.974	0.0213278	0.0950927	Notsig	-6.376	7.232	0.000927712	0.00385733	Depleted	0	0	0	1	0	0	1	0	0	19	0	2	0	0	0	0	0	0
OTU310	Bacteria| Firmicutes| Clostridia| Lachnospirales| Lachnospiraceae| unclassified_f__Lachnospiraceae| unclassified_f__Lachnospiraceae	1.988	15.028	0.0900221	0.216444	Notsig	-5.184	13.202	0.00544155	0.0143517	Depleted	913	5434	808	262	66	23	120	387	434	112	357	1113	8	0	0	5	53	1
OTU311	Bacteria| Firmicutes| Bacilli| Erysipelotrichales| Erysipelotrichaceae| unclassified_f__Erysipelotrichaceae| unclassified_f__Erysipelotrichaceae	-0.55	7.247	0.709082	0.85244	Notsig	-0.654	7.429	0.668285	0.791352	Notsig	1	0	0	15	0	0	3	7	4	0	0	6	0	0	0	0	0	20
OTU312	Bacteria| Firmicutes| Clostridia| Clostridia_UCG-014| norank_o__Clostridia_UCG-014| norank_f__norank_o__Clostridia_UCG-014| unclassified_g__norank_f__norank_o__Clostridia_UCG-014	0.291	7.642	0.83459	0.93238	Notsig	-6.002	6.98	0.00157123	0.00583147	Depleted	7	1	0	0	9	3	15	1	0	2	1	0	0	0	0	0	0	0
OTU313	Bacteria| Firmicutes| Bacilli| Erysipelotrichales| Erysipelotrichaceae| Faecalibaculum| Faecalibaculum_rodentium	10.087	10.908	1.77004e-09	9.78831e-07	Enriched	1.751	5.553	0.292007	0.399703	Notsig	33	139	165	20	83	64	0	0	0	0	0	0	1	0	0	0	0	0
OTU314	Bacteria| Actinobacteriota| Actinobacteria| Micrococcales| Micrococcaceae| Kocuria| Kocuria_rosea	3.622	6.212	0.0231525	0.100026	Notsig	0	5.413	1	1	Notsig	2	0	0	0	0	0	0	0	0	0	0	0	0	0	0	0	0	0
OTU315	Bacteria| Actinobacteriota| Coriobacteriia| Coriobacteriales| Eggerthellaceae| Parvibacter| unclassified_g__Parvibacter	3.592	10.585	0.00241106	0.0243222	Enriched	-0.24	8.414	0.867934	0.975543	Notsig	3	10	38	234	3	185	9	8	6	4	9	6	10	0	0	3	1	24
OTU316	Bacteria| Firmicutes| Clostridia| Lachnospirales| Lachnospiraceae| norank_f__Lachnospiraceae| unclassified_g__norank_f__Lachnospiraceae	-0.247	14.671	0.827011	0.929547	Notsig	-9.541	14.265	2.84732e-05	0.000237818	Depleted	124	1169	1836	61	25	21	1088	332	721	1227	364	1046	2	0	0	3	3	1
OTU317	Bacteria| Firmicutes| Bacilli| RF39| norank_o__RF39| norank_f__norank_o__RF39| unclassified_g__norank_f__norank_o__RF39	-0.386	8.264	0.727085	0.866548	Notsig	-7.237	7.916	0.000210864	0.00115453	Depleted	5	10	2	2	1	8	9	2	13	4	14	0	0	0	0	0	0	0
OTU318	Bacteria| Firmicutes| Clostridia| Lachnospirales| Lachnospiraceae| Lachnospiraceae_NK4A136_group| unclassified_g__Lachnospiraceae_NK4A136_group	1.031	12.448	0.339581	0.536538	Notsig	2.363	14.153	0.151791	0.223246	Notsig	79	462	81	42	287	38	48	92	10	363	65	57	1918	0	0	379	711	48
OTU319	Bacteria| Firmicutes| Clostridia| Lachnospirales| Lachnospiraceae| Lachnospiraceae_UCG-006| uncultured_bacterium_g__Lachnospiraceae_UCG-006	1.062	11.265	0.28989	0.487262	Notsig	-1.368	10.555	0.356319	0.472528	Notsig	131	99	43	97	28	53	82	49	37	29	11	66	4	0	0	127	3	41
OTU32	Bacteria| Firmicutes| Clostridia| Lachnospirales| Lachnospiraceae| norank_f__Lachnospiraceae| unclassified_g__norank_f__Lachnospiraceae	-2.717	6.01	0.0594385	0.167722	Notsig	-3.66	5.854	0.0247718	0.0480659	Depleted	0	0	0	0	0	0	0	1	0	1	4	0	0	0	0	0	0	0
OTU320	Bacteria| Proteobacteria| Alphaproteobacteria| Caulobacterales| Caulobacteraceae| unclassified_f__Caulobacteraceae| unclassified_f__Caulobacteraceae	2.434	5.983	0.0790792	0.199684	Notsig	0	5.413	1	1	Notsig	2	0	0	0	0	0	0	0	0	0	0	0	0	0	0	0	0	0
OTU321	Bacteria| Firmicutes| Clostridia| Lachnospirales| Lachnospiraceae| norank_f__Lachnospiraceae| unclassified_g__norank_f__Lachnospiraceae	1.53	9.875	0.174059	0.338282	Notsig	0.733	9.662	0.608043	0.730231	Notsig	17	40	8	81	12	56	46	9	2	0	8	13	28	0	0	79	17	39
OTU322	Bacteria| Bacteroidota| Bacteroidia| Bacteroidales| Muribaculaceae| norank_f__Muribaculaceae| uncultured_bacterium_g__norank_f__Muribaculaceae	7.706	8.679	3.43824e-06	0.000211261	Enriched	11.44	11.869	2.26319e-06	8.93961e-05	Enriched	2	19	1	7	57	6	0	0	0	0	0	0	26	0	0	23	164	1194
OTU323	Bacteria| Actinobacteriota| Coriobacteriia| Coriobacteriales| Eggerthellaceae| Enterorhabdus| uncultured_bacterium_g__Enterorhabdus	0.458	11.06	0.660908	0.8192	Notsig	-9.826	10.287	4.51234e-06	0.000101741	Depleted	13	66	78	114	2	116	124	44	23	9	94	42	0	0	0	0	0	0
OTU324	Bacteria| Firmicutes| Clostridia| Lachnospirales| Lachnospiraceae| unclassified_f__Lachnospiraceae| unclassified_f__Lachnospiraceae	-0.267	7.166	0.850498	0.946329	Notsig	-5.964	6.952	0.00165271	0.00593583	Depleted	7	0	0	1	0	1	0	6	0	6	5	0	0	0	0	0	0	0
OTU325	Bacteria| Firmicutes| Bacilli| RF39| norank_o__RF39| norank_f__norank_o__RF39| unclassified_g__norank_f__norank_o__RF39	1.831	6.418	0.211549	0.388659	Notsig	-3.023	5.69	0.0481909	0.0822517	Notsig	1	0	0	0	4	0	0	0	0	0	0	0	0	0	0	0	0	0
OTU326	Bacteria| Bacteroidota| Bacteroidia| Bacteroidales| Muribaculaceae| norank_f__Muribaculaceae| uncultured_bacterium_g__norank_f__Muribaculaceae	-1.008	10.051	0.362684	0.559061	Notsig	-9.592	10.062	5.54235e-06	0.000101741	Depleted	6	5	2	36	1	63	13	11	21	27	143	39	0	0	0	0	0	0
OTU327	Bacteria| Actinobacteriota| Coriobacteriia| Coriobacteriales| Eggerthellaceae| Enterorhabdus| mouse_gut_metagenome_g__Enterorhabdus	0.907	11.407	0.364528	0.559955	Notsig	-4.83	10.475	0.00523429	0.0140786	Depleted	27	76	84	288	10	117	84	47	32	23	98	45	8	0	0	0	0	0
OTU328	Bacteria| Bacteroidota| Bacteroidia| Bacteroidales| Rikenellaceae| Rikenella| uncultured_bacterium_g__Rikenella	-2.127	9.296	0.119114	0.260356	Notsig	-2.831	9.844	0.0645591	0.10689	Notsig	1	19	0	0	11	0	1	1	1	40	132	10	3	0	0	0	0	36
OTU329	Bacteria| Firmicutes| Clostridia| Clostridia_UCG-014| norank_o__Clostridia_UCG-014| norank_f__norank_o__Clostridia_UCG-014| unclassified_g__norank_f__norank_o__Clostridia_UCG-014	-2.343	9.678	0.100766	0.232181	Notsig	-9.189	9.676	8.28388e-06	0.000116106	Depleted	15	1	1	3	12	0	166	0	9	2	21	0	0	0	0	0	0	0
OTU33	Bacteria| Firmicutes| Clostridia| Clostridia_vadinBB60_group| norank_o__Clostridia_vadinBB60_group| norank_f__norank_o__Clostridia_vadinBB60_group| unclassified_g__norank_f__norank_o__Clostridia_vadinBB60_group	0.215	6.178	0.875287	0.962156	Notsig	-3.308	5.767	0.0374374	0.0666545	Notsig	0	1	0	0	2	0	0	1	0	1	1	1	0	0	0	0	0	0
OTU330	Bacteria| Bacteroidota| Bacteroidia| Bacteroidales| Rikenellaceae| Alistipes| Alistipes_sp._cv1	-0.886	9.498	0.461522	0.651076	Notsig	-3.619	9.688	0.0224473	0.0448137	Depleted	1	30	3	42	3	7	0	2	6	113	21	2	2	0	0	0	4	13
OTU331	Bacteria| Actinobacteriota| Coriobacteriia| Coriobacteriales| Eggerthellaceae| Enterorhabdus| uncultured_bacterium_g__Enterorhabdus	-1.184	10.312	0.27578	0.469788	Notsig	-9.884	10.343	4.2893e-06	0.000101741	Depleted	7	7	14	51	0	41	42	68	54	8	99	27	0	0	0	0	0	0
OTU332	Bacteria| Firmicutes| Clostridia| Peptostreptococcales-Tissierellales| Anaerovoracaceae| Family_XIII_AD3011_group| unclassified_g__Family_XIII_AD3011_group	0.957	9.946	0.336752	0.533593	Notsig	-8.295	8.842	2.97755e-05	0.000242145	Depleted	27	34	15	49	36	20	35	16	23	4	10	20	0	0	0	0	0	0
OTU333	Bacteria| Bacteroidota| Bacteroidia| Bacteroidales| Muribaculaceae| norank_f__Muribaculaceae| uncultured_bacterium_g__norank_f__Muribaculaceae	-1.509	9.832	0.149063	0.304177	Notsig	-1.94	10.361	0.196321	0.279809	Notsig	4	18	3	28	15	5	8	20	26	90	63	6	7	0	0	65	0	27
OTU334	Bacteria| Firmicutes| Clostridia| Lachnospirales| Lachnospiraceae| Lachnoclostridium| unclassified_g__Lachnoclostridium	0.528	13.616	0.623987	0.786025	Notsig	-1.582	13.166	0.321621	0.436994	Notsig	25	1476	225	199	36	318	201	366	260	84	84	903	30	0	0	862	59	75
OTU335	Bacteria| Actinobacteriota| Coriobacteriia| Coriobacteriales| Coriobacteriales_Incertae_Sedis| norank_f__Coriobacteriales_Incertae_Sedis| unclassified_g__norank_f__Coriobacteriales_Incertae_Sedis	0.551	6.475	0.674943	0.823937	Notsig	-3.986	5.954	0.0168581	0.0350472	Depleted	2	1	1	0	0	0	1	0	1	0	4	0	0	0	0	0	0	0
OTU336	Bacteria| Proteobacteria| Gammaproteobacteria| Enterobacterales| Enterobacteriaceae| Escherichia-Shigella| Escherichia_coli_g__Escherichia-Shigella	5.524	10.043	0.000750323	0.0109192	Enriched	5.115	10.057	0.00315489	0.0094818	Enriched	4	4	57	0	163	0	0	1	3	1	0	1	1	204	136	1	50	2
OTU337	Bacteria| Actinobacteriota| Coriobacteriia| Coriobacteriales| Eggerthellaceae| Enterorhabdus| uncultured_bacterium_g__Enterorhabdus	1.508	13.499	0.146415	0.300995	Notsig	-0.15	13.01	0.923319	1	Notsig	133	329	912	999	33	262	220	223	100	50	294	212	513	0	0	256	34	59
OTU338	Bacteria| Firmicutes| Clostridia| Lachnospirales| Lachnospiraceae| Lachnospiraceae_NK4A136_group| uncultured_bacterium_g__Lachnospiraceae_NK4A136_group	0.344	13.731	0.795126	0.920531	Notsig	-2.499	13.198	0.129539	0.192052	Notsig	97	1008	530	332	224	5	1266	74	4	3	763	0	90	0	0	25	3	350
OTU339	Bacteria| Firmicutes| Clostridia| Christensenellales| Christensenellaceae| Christensenellaceae_R-7_group| unclassified_g__Christensenellaceae_R-7_group	-0.329	9.672	0.824062	0.929547	Notsig	-8.586	9.109	1.79616e-05	0.000162832	Depleted	10	0	0	76	6	32	89	5	29	0	0	0	0	0	0	0	0	0
OTU34	Bacteria| Firmicutes| Bacilli| RF39| norank_o__RF39| norank_f__norank_o__RF39| unclassified_g__norank_f__norank_o__RF39	-4.008	6.348	0.0274903	0.109118	Notsig	-5.08	6.423	0.00487825	0.0136076	Depleted	0	0	0	0	0	0	0	2	0	7	0	0	0	0	0	0	0	0
OTU340	Bacteria| Proteobacteria| Gammaproteobacteria| Pseudomonadales| Moraxellaceae| Acinetobacter| unclassified_g__Acinetobacter	0.658	6.016	0.674406	0.823937	Notsig	-2.346	5.581	0.0988223	0.153262	Notsig	1	1	0	0	0	0	0	1	0	0	0	0	0	0	0	0	0	0
OTU341	Bacteria| Firmicutes| Clostridia| Lachnospirales| Lachnospiraceae| Ruminococcus_torques_group| uncultured_bacterium_g__Ruminococcus_torques_group	6.093	7.373	0.00388257	0.0298967	Enriched	0	5.413	1	1	Notsig	20	0	0	0	0	0	0	0	0	0	0	0	0	0	0	0	0	0
OTU342	Bacteria| Firmicutes| Clostridia| Lachnospirales| Lachnospiraceae| Lachnospiraceae_NK4A136_group| uncultured_bacterium_g__Lachnospiraceae_NK4A136_group	-1.25	10.206	0.412313	0.604101	Notsig	-9.605	10.075	5.47877e-06	0.000101741	Depleted	6	29	0	45	25	1	185	0	0	0	86	0	0	0	0	0	0	0
OTU343	Bacteria| Firmicutes| Clostridia| Lachnospirales| Lachnospiraceae| norank_f__Lachnospiraceae| unclassified_g__norank_f__Lachnospiraceae	-0.659	9.744	0.601039	0.77117	Notsig	-8.89	9.394	1.12524e-05	0.000129108	Depleted	1	79	5	3	1	5	6	22	0	18	5	167	0	0	0	0	0	0
OTU344	Bacteria| Firmicutes| Clostridia| Clostridia_UCG-014| norank_o__Clostridia_UCG-014| norank_f__norank_o__Clostridia_UCG-014| unclassified_g__norank_f__norank_o__Clostridia_UCG-014	-0.03	9.252	0.98137	1	Notsig	-8.459	8.988	2.25293e-05	0.000191672	Depleted	3	0	1	99	1	8	8	43	4	44	1	0	0	0	0	0	0	0
OTU345	Bacteria| Firmicutes| Clostridia| Lachnospirales| Lachnospiraceae| Marvinbryantia| unclassified_g__Marvinbryantia	2.645	7.969	0.0345191	0.123946	Notsig	-1.148	6.621	0.47549	0.598966	Notsig	2	1	12	4	24	0	0	5	2	1	0	1	0	0	0	0	5	1
OTU346	Bacteria| Proteobacteria| Gammaproteobacteria| Burkholderiales| Burkholderiaceae| Ralstonia| Ralstonia_pickettii	1.04	6.761	0.385991	0.580036	Notsig	-1.073	6.287	0.499427	0.623438	Notsig	2	1	3	2	0	0	1	1	0	0	2	1	0	0	0	2	0	0
OTU347	Bacteria| Proteobacteria| Alphaproteobacteria| Rhodospirillales| norank_o__Rhodospirillales| norank_f__norank_o__Rhodospirillales| gut_metagenome_g__norank	-0.25	6.241	0.831268	0.930549	Notsig	3.551	7.977	0.031746	0.0587142	Notsig	1	1	0	0	0	1	1	1	0	0	1	1	2	23	30	5	0	6
OTU348	Bacteria| Actinobacteriota| Coriobacteriia| Coriobacteriales| Eggerthellaceae| Enterorhabdus| uncultured_bacterium_g__Enterorhabdus	0.608	11.073	0.540903	0.733136	Notsig	-0.883	10.852	0.551253	0.674431	Notsig	32	75	104	71	19	60	62	37	19	7	109	78	8	0	0	29	91	99
OTU349	Bacteria| Firmicutes| Clostridia| Eubacteriales| Anaerofustaceae| Anaerofustis| unclassified_g__Anaerofustis	-0.699	7.636	0.554705	0.741455	Notsig	-4.755	7.381	0.0108371	0.0249705	Depleted	1	5	0	1	7	1	10	1	10	1	7	0	1	0	0	0	0	0
OTU35	Bacteria| Firmicutes| Clostridia| Lachnospirales| Lachnospiraceae| A2| uncultured_bacterium_g__A2	-1.487	7.067	0.316349	0.51605	Notsig	-6.251	7.143	0.00113699	0.00459789	Depleted	0	0	0	7	0	1	0	5	0	15	0	2	0	0	0	0	0	0
OTU350	Bacteria| Verrucomicrobiota| Verrucomicrobiae| Verrucomicrobiales| Akkermansiaceae| Akkermansia| Akkermansia_muciniphila	3.755	14.128	0.00579138	0.0415927	Enriched	5.153	15.862	0.00622533	0.0160121	Enriched	599	279	2800	74	264	46	161	11	106	74	12	0	8927	1265	9	36	413	28
OTU351	Bacteria| Firmicutes| Clostridia| Oscillospirales| Oscillospiraceae| norank_f__Oscillospiraceae| uncultured_Clostridiales_bacterium_g__norank_f__Oscillospiraceae	-3.344	11.386	0.0273045	0.109118	Notsig	-11.192	11.624	1.44961e-06	8.93961e-05	Depleted	12	15	1	13	19	0	486	0	47	0	271	0	0	0	0	0	0	0
OTU352	Bacteria| Deferribacterota| Deferribacteres| Deferribacterales| Deferribacteraceae| Mucispirillum| Mucispirillum_schaedleri	-0.466	7.749	0.671286	0.823457	Notsig	-1.963	7.837	0.202972	0.287803	Notsig	2	4	0	2	1	10	1	12	3	4	15	0	1	0	0	9	0	6
OTU353	Bacteria| Firmicutes| Clostridia| unclassified_c__Clostridia| unclassified_c__Clostridia| unclassified_c__Clostridia| unclassified_c__Clostridia	0.94	7.756	0.464956	0.654251	Notsig	-5.855	6.878	0.00188888	0.00652845	Depleted	3	5	0	2	17	0	7	4	5	2	1	0	0	0	0	0	0	0
OTU354	Bacteria| Firmicutes| Bacilli| Staphylococcales| Staphylococcaceae| Jeotgalicoccus| uncultured_bacterium_g__Jeotgalicoccus	-0.684	9.182	0.614028	0.778801	Notsig	-8.314	8.859	2.88134e-05	0.000237818	Depleted	2	57	0	2	0	0	0	17	38	1	8	53	0	0	0	0	0	0
OTU355	Bacteria| Bacteroidota| Bacteroidia| Bacteroidales| Rikenellaceae| Alistipes| uncultured_bacterium_g__Alistipes	-1.729	11.356	0.0994335	0.231313	Notsig	-1.389	12.066	0.370079	0.485034	Notsig	8	31	20	110	5	28	51	25	29	184	340	106	142	0	0	0	0	109
OTU356	Bacteria| Firmicutes| Clostridia| Lachnospirales| Lachnospiraceae| Lachnospiraceae_NK4A136_group| unclassified_g__Lachnospiraceae_NK4A136_group	-1.273	10.058	0.325521	0.527898	Notsig	-6.414	10.191	0.000626924	0.00277351	Depleted	16	30	19	1	2	0	83	124	0	13	39	0	2	0	0	0	0	0
OTU357	Bacteria| Firmicutes| Clostridia| Lachnospirales| Lachnospiraceae| GCA-900066575| uncultured_bacterium_g__GCA-900066575	-1.042	9.334	0.349783	0.544872	Notsig	-0.41	10.047	0.77522	0.889318	Notsig	9	26	11	4	1	2	19	10	7	1	87	45	8	0	0	46	0	118
OTU358	Bacteria| Proteobacteria| Gammaproteobacteria| Burkholderiales| Sutterellaceae| Parasutterella| uncultured_bacterium_g__Parasutterella	0.17	7.267	0.907587	0.974759	Notsig	1.341	8.31	0.367928	0.484438	Notsig	2	2	0	1	8	0	1	0	0	11	7	0	31	1	0	7	0	3
OTU359	Bacteria| Firmicutes| Bacilli| RF39| norank_o__RF39| norank_f__norank_o__RF39| uncultured_bacterium_g__norank_f__norank_o__RF39	1.034	8.839	0.335551	0.533593	Notsig	-7.053	7.768	0.000291662	0.00147972	Depleted	29	1	11	20	1	11	16	4	6	1	12	9	0	0	0	0	0	0
OTU36	Bacteria| Firmicutes| Clostridia| Lachnospirales| Lachnospiraceae| Lachnoclostridium| uncultured_bacterium_g__Lachnoclostridium	-2.193	8.321	0.0787295	0.199684	Notsig	-5.904	8.551	0.00113908	0.00459789	Depleted	2	0	2	0	2	4	19	1	2	42	3	1	0	0	0	1	0	1
OTU360	Bacteria| Firmicutes| Clostridia| Lachnospirales| Lachnospiraceae| norank_f__Lachnospiraceae| uncultured_bacterium_g__norank_f__Lachnospiraceae	3.595	9.239	0.00929504	0.0564853	Notsig	-5.465	6.64	0.00295721	0.00893627	Depleted	39	23	14	0	38	0	0	1	0	4	2	10	0	0	0	0	0	0
OTU361	Bacteria| Bacteroidota| Bacteroidia| Bacteroidales| Rikenellaceae| Alistipes| uncultured_bacterium_g__Alistipes	-3.338	11.949	0.00389252	0.0298967	Depleted	-4.172	12.527	0.0173377	0.0358951	Depleted	9	37	11	41	5	13	19	20	43	355	661	301	22	0	0	0	1	62
OTU362	Bacteria| Firmicutes| Clostridia| Lachnospirales| Lachnospiraceae| unclassified_f__Lachnospiraceae| unclassified_f__Lachnospiraceae	0.567	9.912	0.582676	0.756384	Notsig	-3.912	9.198	0.0151881	0.0323039	Depleted	15	43	15	66	1	44	8	10	41	19	13	21	3	0	0	0	2	2
OTU363	Bacteria| Actinobacteriota| Coriobacteriia| Coriobacteriales| Eggerthellaceae| Enterorhabdus| uncultured_bacterium_g__Enterorhabdus	-0.518	11.661	0.622852	0.786025	Notsig	-10.875	11.311	1.8647e-06	8.93961e-05	Depleted	20	76	167	58	7	36	300	53	55	15	148	56	0	0	0	0	0	0
OTU364	Bacteria| Bacteroidota| Bacteroidia| Bacteroidales| Muribaculaceae| Muribaculum| uncultured_bacterium_g__Muribaculum	-0.049	7.723	0.961262	1	Notsig	-0.8	7.853	0.595018	0.716874	Notsig	2	5	4	1	7	3	0	1	6	6	10	2	5	0	0	4	1	6
OTU365	Bacteria| Firmicutes| Bacilli| RF39| norank_o__RF39| norank_f__norank_o__RF39| unclassified_g__norank_f__norank_o__RF39	1.224	8.266	0.453928	0.646964	Notsig	-6.381	7.252	0.000884572	0.00373411	Depleted	3	0	0	0	0	54	0	5	0	0	15	15	0	0	0	0	0	0
OTU366	Bacteria| Firmicutes| Clostridia| Clostridia_vadinBB60_group| norank_o__Clostridia_vadinBB60_group| norank_f__norank_o__Clostridia_vadinBB60_group| unclassified_g__norank_f__norank_o__Clostridia_vadinBB60_group	-0.774	6.368	0.548638	0.739992	Notsig	-4.297	6.071	0.0120468	0.0269712	Depleted	1	1	1	0	0	0	3	1	0	1	1	0	0	0	0	0	0	0
OTU367	Bacteria| Firmicutes| Clostridia| Lachnospirales| Lachnospiraceae| Eubacterium_fissicatena_group| uncultured_bacterium_g__Eubacterium_fissicatena_group	9.235	10.081	3.22438e-06	0.000211261	Enriched	0	5.413	1	1	Notsig	182	0	2	3	1	21	0	0	0	0	0	0	0	0	0	0	0	0
OTU368	Bacteria| Firmicutes| Clostridia| Lachnospirales| Lachnospiraceae| norank_f__Lachnospiraceae| uncultured_bacterium_g__norank_f__Lachnospiraceae	0.719	8.93	0.52389	0.717668	Notsig	-4.226	8.287	0.0125737	0.0279247	Depleted	35	12	1	7	3	1	6	11	6	6	32	1	1	0	0	0	2	0
OTU369	Bacteria| Firmicutes| Clostridia| Oscillospirales| Ruminococcaceae| norank_f__Ruminococcaceae| unclassified_g__norank_f__Ruminococcaceae	-2.945	11.466	0.0300701	0.117104	Notsig	-4.833	11.742	0.00635167	0.0161865	Depleted	2	2	1	11	1	87	494	10	3	17	291	7	0	0	0	33	3	11
OTU37	Bacteria| Firmicutes| Clostridia| Lachnospirales| Lachnospiraceae| Lachnospiraceae_NK4A136_group| unclassified_g__Lachnospiraceae_NK4A136_group	-1.278	8.951	0.430017	0.620887	Notsig	-8.652	9.165	1.61385e-05	0.000155474	Depleted	0	0	0	10	0	35	1	3	0	96	2	0	0	0	0	0	0	0
OTU370	Bacteria| Actinobacteriota| Actinobacteria| Bifidobacteriales| Bifidobacteriaceae| Bifidobacterium| Bifidobacterium_pseudolongum	3.72	13.837	0.00361595	0.02898	Enriched	1.272	12.325	0.413123	0.531295	Notsig	22	343	309	525	1699	742	46	62	116	18	97	0	3	0	0	1609	0	157
OTU371	Bacteria| Firmicutes| Bacilli| Erysipelotrichales| Erysipelatoclostridiaceae| Erysipelatoclostridium| uncultured_bacterium_g__Erysipelatoclostridium	-1.096	11.958	0.396394	0.589263	Notsig	0.655	13.018	0.675531	0.796389	Notsig	44	3	52	115	40	122	746	25	22	1	38	0	11	280	935	0	0	0
OTU372	Bacteria| Firmicutes| Bacilli| Lactobacillales| Lactobacillaceae| Lactobacillus| Lactobacillus_murinus	-0.121	16.855	0.908636	0.974759	Notsig	0.281	17.522	0.859745	0.968307	Notsig	2133	2019	4050	444	4553	501	1564	3217	8518	1706	1891	2532	1225	19	873	7999	16304	6279
OTU373	Bacteria| Firmicutes| Bacilli| Erysipelotrichales| Erysipelatoclostridiaceae| norank_f__Erysipelatoclostridiaceae| uncultured_bacterium_g__norank_f__Erysipelatoclostridiaceae	2.78	8.156	0.0655069	0.177575	Notsig	2.799	8.536	0.0713374	0.11535	Notsig	2	1	45	0	2	0	0	0	4	4	1	0	5	0	0	46	29	30
OTU374	Bacteria| Firmicutes| Clostridia| Clostridia_UCG-014| norank_o__Clostridia_UCG-014| norank_f__norank_o__Clostridia_UCG-014| uncultured_bacterium_g__norank_f__norank_o__Clostridia_UCG-014	-3.613	8.667	0.0224393	0.0984838	Notsig	-8.239	8.793	3.26943e-05	0.000257159	Depleted	1	0	2	3	0	1	83	0	3	0	19	0	0	0	0	0	0	0
OTU375	Bacteria| Firmicutes| Clostridia| Lachnospirales| Lachnospiraceae| unclassified_f__Lachnospiraceae| unclassified_f__Lachnospiraceae	2.192	10.77	0.0997935	0.231313	Notsig	-6.333	9.004	0.000557276	0.00250548	Depleted	152	1	11	0	116	0	21	19	8	45	7	4	0	0	0	1	1	0
OTU376	Bacteria| Firmicutes| Bacilli| RF39| norank_o__RF39| norank_f__norank_o__RF39| uncultured_bacterium_g__norank_f__norank_o__RF39	-0.6	8.742	0.650862	0.810646	Notsig	-8.049	8.618	4.54952e-05	0.000335341	Depleted	22	0	6	0	0	2	7	17	11	15	30	0	0	0	0	0	0	0
OTU377	Bacteria| Bacteroidota| Bacteroidia| Bacteroidales| Muribaculaceae| norank_f__Muribaculaceae| unclassified_g__norank_f__Muribaculaceae	-1.044	9.548	0.37517	0.568407	Notsig	-9.149	9.637	8.63025e-06	0.000116106	Depleted	1	11	3	3	36	0	8	16	11	59	66	11	0	0	0	0	0	0
OTU378	Bacteria| Actinobacteriota| Coriobacteriia| Coriobacteriales| Eggerthellaceae| Enterorhabdus| uncultured_bacterium_g__Enterorhabdus	0.141	12.65	0.887674	0.967151	Notsig	-11.623	12.049	1.05485e-06	8.93961e-05	Depleted	101	201	236	187	48	175	439	153	85	57	244	58	0	0	0	0	0	0
OTU379	Bacteria| Firmicutes| Bacilli| Lactobacillales| Aerococcaceae| Aerococcus| Aerococcus_urinaeequi	-2.781	11.626	0.061418	0.171536	Notsig	-11.278	11.709	1.35931e-06	8.93961e-05	Depleted	3	114	0	0	0	2	6	40	207	9	40	756	0	0	0	0	0	0
OTU38	Bacteria| Firmicutes| Clostridia| Monoglobales| Monoglobaceae| Monoglobus| unclassified_g__Monoglobus	-0.895	9.274	0.45964	0.650079	Notsig	-8.764	9.275	1.31649e-05	0.000134923	Depleted	0	0	22	26	0	14	3	19	7	35	44	26	0	0	0	0	0	0
OTU380	Bacteria| Firmicutes| Bacilli| Erysipelotrichales| Erysipelotrichaceae| norank_f__Erysipelotrichaceae| uncultured_bacterium_g__norank_f__Erysipelotrichaceae	-1.042	10.153	0.362935	0.559061	Notsig	-9.492	9.965	6.1163e-06	0.000105697	Depleted	10	11	40	21	9	6	99	2	60	20	48	0	0	0	0	0	0	0
OTU381	Bacteria| Desulfobacterota| Desulfovibrionia| Desulfovibrionales| Desulfovibrionaceae| Desulfovibrio| uncultured_bacterium_g__Desulfovibrio	-0.061	16.481	0.951174	1	Notsig	-1.517	16.523	0.348158	0.465714	Notsig	359	5575	2649	1782	898	1993	2666	3968	1933	901	5549	2162	1601	451	1653	1657	170	605
OTU382	Bacteria| Firmicutes| Bacilli| Lactobacillales| Streptococcaceae| Streptococcus| unclassified_g__Streptococcus	0.893	8.548	0.370998	0.566746	Notsig	-0.568	8.287	0.69785	0.817608	Notsig	9	5	10	4	5	20	5	11	9	2	9	3	7	3	5	11	3	0
OTU383	Bacteria| Firmicutes| Clostridia| Oscillospirales| Oscillospiraceae| NK4A214_group| unclassified_g__NK4A214_group	-0.148	10.202	0.890609	0.967151	Notsig	-9.37	9.848	6.905e-06	0.000115711	Depleted	14	16	10	67	42	2	19	114	2	12	3	94	0	0	0	0	0	0
OTU384	Bacteria| Bacteroidota| Bacteroidia| Bacteroidales| Prevotellaceae| Prevotellaceae_UCG-001| uncultured_bacterium_g__Prevotellaceae_UCG-001	-0.271	9.114	0.829304	0.930233	Notsig	-0.722	9.281	0.609999	0.730231	Notsig	7	5	40	2	0	9	9	1	50	12	3	0	0	0	0	24	13	45
OTU385	Bacteria| Firmicutes| Bacilli| Erysipelotrichales| Erysipelatoclostridiaceae| Erysipelatoclostridium| unclassified_g__Erysipelatoclostridium	2.285	11.292	0.0592617	0.167722	Notsig	-8.765	9.274	1.31752e-05	0.000134923	Depleted	20	2	407	41	1	49	29	4	21	41	13	33	0	0	0	0	0	0
OTU386	Bacteria| Firmicutes| Clostridia| Clostridia_UCG-014| norank_o__Clostridia_UCG-014| norank_f__norank_o__Clostridia_UCG-014| unclassified_g__norank_f__norank_o__Clostridia_UCG-014	0.507	10.478	0.662174	0.8192	Notsig	-9.127	9.616	8.82641e-06	0.000116106	Depleted	33	2	5	132	53	25	115	43	11	5	4	1	0	0	0	0	0	0
OTU387	Bacteria| Bacteroidota| Bacteroidia| Bacteroidales| Rikenellaceae| Rikenellaceae_RC9_gut_group| unclassified_g__Rikenellaceae_RC9_gut_group	-0.786	10.099	0.571198	0.749775	Notsig	-9.667	10.131	5.19336e-06	0.000101741	Depleted	5	13	1	0	72	0	0	5	11	167	24	24	0	0	0	0	0	0
OTU388	Bacteria| Firmicutes| Clostridia| Lachnospirales| Lachnospiraceae| unclassified_f__Lachnospiraceae| unclassified_f__Lachnospiraceae	-0.285	12.507	0.786324	0.915447	Notsig	1.701	14.204	0.291225	0.399622	Notsig	34	47	148	135	288	45	180	191	8	223	72	581	51	0	0	464	3404	291
OTU389	Bacteria| Firmicutes| Clostridia| Oscillospirales| UCG-010| norank_f__UCG-010| unclassified_g__norank_f__UCG-010	2.984	9.176	0.0640407	0.176192	Notsig	-5.956	6.944	0.00167834	0.00598787	Depleted	2	2	0	3	0	125	1	6	10	0	0	0	0	0	0	0	0	0
OTU39	Bacteria| Firmicutes| Bacilli| RF39| norank_o__RF39| norank_f__norank_o__RF39| unclassified_g__norank_f__norank_o__RF39	-2	7.187	0.217299	0.395283	Notsig	-6.187	7.11	0.00122265	0.00481556	Depleted	0	0	0	5	0	0	16	0	0	1	5	0	0	0	0	0	0	0
OTU390	Bacteria| Firmicutes| Clostridia| Clostridia_UCG-014| norank_o__Clostridia_UCG-014| norank_f__norank_o__Clostridia_UCG-014| unclassified_g__norank_f__norank_o__Clostridia_UCG-014	-0.55	10.144	0.716142	0.8572	Notsig	-9.173	9.66	8.42107e-06	0.000116106	Depleted	49	0	0	14	17	17	181	1	0	13	0	0	0	0	0	0	0	0
OTU391	Bacteria| Bacteroidota| Bacteroidia| Bacteroidales| Rikenellaceae| Alistipes| uncultured_bacterium_g__Alistipes	-0.44	8.53	0.6981	0.842903	Notsig	-7.777	8.373	7.64574e-05	0.000503344	Depleted	8	0	4	4	11	2	0	3	5	39	9	6	0	0	0	0	0	0
OTU392	Bacteria| Proteobacteria| Alphaproteobacteria| Rhizobiales| Beijerinckiaceae| Methylobacterium-Methylorubrum| Methylobacterium_komagatae	0.734	6.28	0.558359	0.741455	Notsig	-1.284	5.92	0.435531	0.555089	Notsig	1	2	0	3	0	0	0	1	0	1	2	0	0	1	0	1	0	1
OTU393	Bacteria| Firmicutes| Clostridia| Lachnospirales| Lachnospiraceae| norank_f__Lachnospiraceae| unclassified_g__norank_f__Lachnospiraceae	1.432	10.972	0.201362	0.372418	Notsig	-9.112	9.603	8.95728e-06	0.000116106	Depleted	97	2	40	83	104	31	19	13	0	42	26	105	0	0	0	0	0	0
OTU394	Bacteria| Firmicutes| Clostridia| Lachnospirales| Lachnospiraceae| unclassified_f__Lachnospiraceae| unclassified_f__Lachnospiraceae	1.565	13.028	0.165749	0.329055	Notsig	1.842	13.653	0.253611	0.353267	Notsig	410	574	250	50	30	301	12	156	24	21	64	588	833	0	0	425	835	399
OTU395	Bacteria| Firmicutes| Clostridia| Lachnospirales| Lachnospiraceae| Lachnospiraceae_NK4A136_group| uncultured_Clostridiales_bacterium_g__Lachnospiraceae_NK4A136_group	1.38	17.76	0.26585	0.455154	Notsig	-3.71	16.635	0.0353408	0.0642213	Notsig	16837	126	4411	144	11134	52	4341	2713	455	9585	1757	2454	29	0	0	1897	97	1188
OTU396	Bacteria| Firmicutes| Clostridia| Clostridiales| Clostridiaceae| Candidatus_Arthromitus| Candidatus_Arthromitus_sp._SFB-mouse-Japan	1.513	11.631	0.236642	0.420782	Notsig	-9.566	10.036	5.68676e-06	0.000101741	Depleted	68	112	392	0	12	2	44	21	89	2	9	111	0	0	0	0	0	0
OTU397	Bacteria| Cyanobacteria| Vampirivibrionia| Gastranaerophilales| norank_o__Gastranaerophilales| norank_f__norank_o__Gastranaerophilales| uncultured_bacterium_g__norank_f__norank_o__Gastranaerophilales	-0.195	6.496	0.875892	0.962156	Notsig	-2.828	6.11	0.100399	0.155086	Notsig	1	2	0	0	0	1	2	0	2	0	2	0	0	0	0	0	0	1
OTU398	Bacteria| Desulfobacterota| Desulfovibrionia| Desulfovibrionales| Desulfovibrionaceae| Desulfovibrio| Desulfovibrio_fairfieldensis	3.251	13.225	0.018522	0.0883367	Notsig	0.415	11.634	0.782978	0.892756	Notsig	328	882	100	0	820	0	51	57	12	20	136	81	136	533	46	83	32	85
OTU399	Bacteria| Actinobacteriota| Coriobacteriia| Coriobacteriales| Eggerthellaceae| norank_f__Eggerthellaceae| uncultured_Coriobacteriales_bacterium_g__norank	1.515	9.881	0.148113	0.303357	Notsig	-8.014	8.588	4.82194e-05	0.000346303	Depleted	12	22	27	102	2	47	16	8	10	16	23	3	0	0	0	0	0	0
OTU4	Bacteria| Firmicutes| Clostridia| Oscillospirales| Ruminococcaceae| Candidatus_Soleaferrea| Ruminococcaceae_bacterium_GD6	0.756	6.094	0.603779	0.772893	Notsig	-0.993	5.666	0.540206	0.668309	Notsig	0	0	0	3	0	0	2	0	0	0	0	0	0	0	0	0	0	1
OTU40	Bacteria| Firmicutes| Bacilli| RF39| norank_o__RF39| norank_f__norank_o__RF39| unclassified_g__norank_f__norank_o__RF39	-1.92	5.914	0.170633	0.33461	Notsig	-2.617	5.638	0.0809499	0.128267	Notsig	0	0	0	0	0	0	1	0	0	1	0	0	0	0	0	0	0	0
OTU400	Bacteria| Bacteroidota| Bacteroidia| Bacteroidales| Bacteroidaceae| Bacteroides| Bacteroides_caecimuris	1.034	8.743	0.375066	0.568407	Notsig	-4.379	7.993	0.0119098	0.0267729	Depleted	5	17	6	5	28	2	0	6	1	29	3	3	0	0	0	0	0	2
OTU401	Bacteria| Firmicutes| Clostridia| Lachnospirales| Lachnospiraceae| unclassified_f__Lachnospiraceae| unclassified_f__Lachnospiraceae	3.021	11.259	0.0250741	0.105	Notsig	-6.936	8.994	0.000269046	0.00139141	Depleted	181	99	145	44	20	40	5	88	1	0	4	0	0	0	0	0	0	0
OTU402	Bacteria| Firmicutes| Clostridia| Oscillospirales| Butyricicoccaceae| UCG-009| unclassified_g__UCG-009	2.174	6.233	0.122028	0.263607	Notsig	-0.353	5.665	0.77099	0.886398	Notsig	0	3	0	2	0	0	0	0	0	0	1	0	1	0	0	0	0	0
OTU403	Bacteria| Firmicutes| Clostridia| Lachnospirales| Lachnospiraceae| unclassified_f__Lachnospiraceae| unclassified_f__Lachnospiraceae	0.192	9.024	0.876901	0.962156	Notsig	1.015	9.805	0.480701	0.602784	Notsig	3	51	0	6	4	1	3	8	0	9	0	68	3	0	0	152	6	94
OTU404	Bacteria| Firmicutes| Bacilli| Lactobacillales| Aerococcaceae| Facklamia| Facklamia_tabacinasalis	2.589	7.507	0.132516	0.278635	Notsig	-4.205	6.036	0.0133431	0.0291649	Depleted	0	36	0	0	0	0	0	2	1	0	1	3	0	0	0	0	0	0
OTU405	Bacteria| Firmicutes| Clostridia| Lachnospirales| Lachnospiraceae| Roseburia| uncultured_bacterium_g__Roseburia	1.452	8.411	0.373195	0.568407	Notsig	-0.927	7.942	0.532693	0.660492	Notsig	0	5	1	0	46	0	1	26	0	0	1	0	0	0	0	28	0	8
OTU406	Bacteria| Firmicutes| Bacilli| Lactobacillales| Carnobacteriaceae| Atopostipes| uncultured_bacterium_g__Atopostipes	3.465	6.167	0.0345611	0.123946	Notsig	0	5.413	1	1	Notsig	0	7	0	0	0	0	0	0	0	0	0	0	0	0	0	0	0	0
OTU407	Bacteria| Firmicutes| Clostridia| Lachnospirales| Lachnospiraceae| Lachnospiraceae_NK4A136_group| uncultured_bacterium_g__Lachnospiraceae_NK4A136_group	0.447	9.204	0.738052	0.873967	Notsig	-5.875	8.75	0.00125196	0.00487558	Depleted	2	44	35	1	1	0	4	34	4	32	1	0	1	0	0	0	0	0
OTU408	Bacteria| Firmicutes| Clostridia| Lachnospirales| Lachnospiraceae| unclassified_f__Lachnospiraceae| unclassified_f__Lachnospiraceae	3.048	6.067	0.0467515	0.147735	Notsig	0	5.413	1	1	Notsig	0	3	0	0	0	0	0	0	0	0	0	0	0	0	0	0	0	0
OTU409	Bacteria| Firmicutes| Bacilli| RF39| norank_o__RF39| norank_f__norank_o__RF39| uncultured_bacterium_g__norank_f__norank_o__RF39	-0.123	8.303	0.926591	0.983503	Notsig	-7.063	7.773	0.000288346	0.00147644	Depleted	0	31	6	0	0	0	17	6	10	1	0	8	0	0	0	0	0	0
OTU41	Bacteria| Firmicutes| Bacilli| RF39| norank_o__RF39| norank_f__norank_o__RF39| unclassified_g__norank_f__norank_o__RF39	-4.439	6.51	0.01853	0.0883367	Notsig	-5.54	6.677	0.00280098	0.00857939	Depleted	0	0	0	0	0	0	0	3	0	8	0	0	0	0	0	0	0	0
OTU410	Bacteria| Firmicutes| Clostridia| Lachnospirales| Lachnospiraceae| Lachnospiraceae_NK4A136_group| Lachnospiraceae_bacterium_COE1	-0.143	6.998	0.91367	0.974759	Notsig	-5.637	6.738	0.00247405	0.00800087	Depleted	0	1	1	2	0	8	1	5	0	8	2	0	0	0	0	0	0	0
OTU411	Bacteria| Firmicutes| Bacilli| RF39| norank_o__RF39| norank_f__norank_o__RF39| unclassified_g__norank_f__norank_o__RF39	2.992	6.059	0.0347407	0.123946	Notsig	0	5.413	1	1	Notsig	0	1	3	0	0	0	0	0	0	0	0	0	0	0	0	0	0	0
OTU412	Bacteria| Firmicutes| Clostridia| Lachnospirales| Lachnospiraceae| Lachnospiraceae_UCG-001| uncultured_bacterium_g__Lachnospiraceae_UCG-001	4.928	8.664	0.00518284	0.037712	Enriched	0.971	6.411	0.549419	0.673678	Notsig	1	8	80	0	0	0	0	0	1	1	1	0	0	0	0	0	6	2
OTU413	Bacteria| Bacteroidota| Bacteroidia| Bacteroidales| Muribaculaceae| norank_f__Muribaculaceae| uncultured_bacterium_g__norank_f__Muribaculaceae	3.428	6.155	0.0164225	0.083318	Notsig	0	5.413	1	1	Notsig	0	0	1	0	0	3	0	0	0	0	0	0	0	0	0	0	0	0
OTU414	Bacteria| Firmicutes| Clostridia| Lachnospirales| Lachnospiraceae| norank_f__Lachnospiraceae| uncultured_bacterium_g__norank_f__Lachnospiraceae	2.406	7.304	0.0433113	0.144284	Notsig	-1.529	6.238	0.365499	0.483543	Notsig	1	10	0	2	7	1	0	1	0	3	0	1	1	0	0	0	0	0
OTU415	Bacteria| Firmicutes| Bacilli| RF39| norank_o__RF39| norank_f__norank_o__RF39| unclassified_g__norank_f__norank_o__RF39	2.828	6.929	0.133126	0.278675	Notsig	-2.925	5.678	0.0555413	0.0942157	Notsig	3	0	11	0	0	0	3	0	0	0	0	0	0	0	0	0	0	0
OTU416	Bacteria| Firmicutes| Bacilli| Bacillales| Planococcaceae| Planomicrobium| uncultured_bacterium_g__Planomicrobium	3.597	6.202	0.0332994	0.12343	Notsig	0	5.413	1	1	Notsig	0	0	4	0	0	0	0	0	0	0	0	0	0	0	0	0	0	0
OTU417	Bacteria| Firmicutes| Clostridia| Christensenellales| Christensenellaceae| unclassified_f__Christensenellaceae| unclassified_f__Christensenellaceae	4.901	6.694	0.00405079	0.0306862	Enriched	0	5.413	1	1	Notsig	2	0	8	0	0	0	0	0	0	0	0	0	0	0	0	0	0	0
OTU418	Bacteria| Firmicutes| Bacilli| RF39| norank_o__RF39| norank_f__norank_o__RF39| unclassified_g__norank_f__norank_o__RF39	3.054	6.074	0.0324458	0.122058	Notsig	0	5.413	1	1	Notsig	0	0	3	0	0	0	0	0	0	0	0	0	0	0	0	0	0	0
OTU419	Bacteria| Firmicutes| Clostridia| Monoglobales| Monoglobaceae| Monoglobus| unclassified_g__Monoglobus	-1.29	11.395	0.289422	0.487262	Notsig	-4.561	11.671	0.00898844	0.0216063	Depleted	3	0	13	202	0	86	8	425	78	47	105	53	0	0	0	0	8	39
OTU42	Bacteria| Firmicutes| Clostridia| Oscillospirales| UCG-010| norank_f__UCG-010| uncultured_bacterium_g__norank_f__UCG-010	-2.033	5.913	0.141965	0.292936	Notsig	-2.922	5.68	0.0562154	0.0950677	Notsig	0	0	0	0	0	0	0	1	0	0	0	0	0	0	0	0	0	0
OTU420	Bacteria| Firmicutes| Bacilli| Erysipelotrichales| Erysipelotrichaceae| Turicibacter| uncultured_bacterium_g__Turicibacter	11.933	13.945	7.99137e-06	0.000368269	Enriched	0.075	5.639	0.978452	1	Notsig	0	0	0	2190	0	3355	1	0	0	0	0	0	1	0	0	0	0	0
OTU421	Bacteria| Firmicutes| Clostridia| Oscillospirales| norank_o__Oscillospirales| norank_f__norank_o__Oscillospirales| metagenome_g__norank_f__norank_o__Oscillospirales	-0.387	6.628	0.747013	0.878932	Notsig	-1.107	6.576	0.494919	0.619209	Notsig	0	1	2	5	0	0	1	1	2	1	2	0	3	0	0	1	0	0
OTU422	Bacteria| Firmicutes| Clostridia| Lachnospirales| Lachnospiraceae| unclassified_f__Lachnospiraceae| unclassified_f__Lachnospiraceae	4.576	6.565	0.0155263	0.0810004	Notsig	0	5.413	1	1	Notsig	0	0	0	18	0	0	0	0	0	0	0	0	0	0	0	0	0	0
OTU423	Bacteria| Actinobacteriota| Coriobacteriia| Coriobacteriales| Eggerthellaceae| unclassified_f__Eggerthellaceae| unclassified_f__Eggerthellaceae	-0.867	9.585	0.48951	0.683583	Notsig	-8.932	9.431	1.07895e-05	0.000126948	Depleted	0	5	28	36	0	18	31	37	55	3	21	0	0	0	0	0	0	0
OTU424	Bacteria| Firmicutes| Clostridia| Lachnospirales| Lachnospiraceae| unclassified_f__Lachnospiraceae| unclassified_f__Lachnospiraceae	2.019	9.622	0.126416	0.270341	Notsig	-3.378	8.056	0.0399804	0.0704113	Notsig	0	2	0	96	0	106	13	15	5	2	1	10	2	0	0	1	0	1
OTU425	Bacteria| Bacteroidota| Bacteroidia| Bacteroidales| Rikenellaceae| Alistipes| unclassified_g__Alistipes	2.653	5.985	0.049806	0.15387	Notsig	0	5.413	1	1	Notsig	0	0	0	2	0	1	0	0	0	0	0	0	0	0	0	0	0	0
OTU426	Bacteria| Firmicutes| Clostridia| Lachnospirales| Lachnospiraceae| norank_f__Lachnospiraceae| uncultured_bacterium_g__norank_f__Lachnospiraceae	-0.565	6.973	0.671572	0.823457	Notsig	-5.759	6.819	0.00210381	0.00716565	Depleted	0	0	1	7	0	2	1	11	1	0	4	0	0	0	0	0	0	0
OTU427	Bacteria| Firmicutes| Clostridia| Oscillospirales| Oscillospiraceae| Oscillibacter| uncultured_bacterium_g__Oscillibacter	1.199	6.88	0.300692	0.500852	Notsig	2.036	7.565	0.200407	0.284898	Notsig	2	3	0	2	2	3	0	1	3	2	0	0	4	0	0	15	1	22
OTU428	Bacteria| Firmicutes| Clostridia| Lachnospirales| Lachnospiraceae| unclassified_f__Lachnospiraceae| unclassified_f__Lachnospiraceae	-0.189	7.43	0.891863	0.967151	Notsig	-6.064	7.028	0.00144263	0.00546421	Depleted	1	0	0	1	1	12	11	0	1	0	16	0	0	0	0	0	0	0
OTU429	Bacteria| Firmicutes| Clostridia| Oscillospirales| Ruminococcaceae| Paludicola| uncultured_bacterium_g__Paludicola	-2.629	6.331	0.0821749	0.202254	Notsig	1.489	7.494	0.340165	0.458808	Notsig	0	0	0	0	0	0	3	3	0	0	5	0	2	0	18	1	0	0
OTU43	Bacteria| Firmicutes| Bacilli| RF39| norank_o__RF39| norank_f__norank_o__RF39| uncultured_bacterium_g__norank_f__norank_o__RF39	0.668	7.021	0.582398	0.756384	Notsig	-4.978	6.373	0.00525214	0.0140786	Depleted	1	0	9	1	0	4	0	1	1	2	2	3	0	0	0	0	0	0
OTU430	Bacteria| Bacteroidota| Bacteroidia| Bacteroidales| Muribaculaceae| norank_f__Muribaculaceae| uncultured_bacterium_g__norank_f__Muribaculaceae	5.749	7.193	0.00224668	0.0238925	Enriched	0	5.413	1	1	Notsig	0	0	0	38	0	3	0	0	0	0	0	0	0	0	0	0	0	0
OTU431	Bacteria| Firmicutes| Clostridia| Peptostreptococcales-Tissierellales| Anaerovoracaceae| Family_XIII_AD3011_group| uncultured_bacterium_g__Family_XIII_AD3011_group	0.844	6.37	0.617202	0.781036	Notsig	-3.7	5.862	0.0231517	0.0457247	Depleted	0	0	0	9	0	0	0	0	0	1	4	0	0	0	0	0	0	0
OTU432	Bacteria| Bacteroidota| Bacteroidia| Bacteroidales| Muribaculaceae| norank_f__Muribaculaceae| uncultured_bacterium_g__norank_f__Muribaculaceae	1.831	5.876	0.127593	0.270341	Notsig	0	5.413	1	1	Notsig	0	0	0	2	0	0	0	0	0	0	0	0	0	0	0	0	0	0
OTU433	Bacteria| Desulfobacterota| Desulfovibrionia| Desulfovibrionales| Desulfovibrionaceae| Bilophila| uncultured_bacterium_g__Bilophila	0.775	7.282	0.535683	0.729456	Notsig	0.917	7.658	0.548095	0.673548	Notsig	0	8	0	6	1	7	0	0	3	2	5	3	11	9	5	0	1	0
OTU434	Bacteria| Firmicutes| Clostridia| Oscillospirales| Ruminococcaceae| Anaerotruncus| unclassified_g__Anaerotruncus	-1.658	6.464	0.22501	0.403996	Notsig	-4.968	6.369	0.00521841	0.0140786	Depleted	0	0	0	1	0	0	0	0	2	0	10	1	0	0	0	0	0	0
OTU435	Bacteria| Firmicutes| Clostridia| Oscillospirales| Ruminococcaceae| norank_f__Ruminococcaceae| uncultured_bacterium_g__norank_f__Ruminococcaceae	4.277	6.427	0.0104427	0.0600133	Notsig	0	5.413	1	1	Notsig	0	0	0	3	0	8	0	0	0	0	0	0	0	0	0	0	0	0
OTU436	Bacteria| Firmicutes| Clostridia| Lachnospirales| Lachnospiraceae| Roseburia| uncultured_bacterium_g__Roseburia	-1.47	6.367	0.264662	0.455154	Notsig	-4.496	6.15	0.0093645	0.0221306	Depleted	0	0	0	3	0	0	3	2	1	0	0	2	0	0	0	0	0	0
OTU437	Bacteria| Firmicutes| Clostridia| Lachnospirales| Lachnospiraceae| unclassified_f__Lachnospiraceae| unclassified_f__Lachnospiraceae	6.14	7.447	0.00127158	0.0163531	Enriched	0	5.413	1	1	Notsig	0	0	0	23	0	19	0	0	0	0	0	0	0	0	0	0	0	0
OTU438	Bacteria| Firmicutes| Clostridia| Lachnospirales| Lachnospiraceae| ASF356| uncultured_bacterium_g__ASF356	0.336	8.69	0.795685	0.920531	Notsig	-4.464	7.989	0.0101768	0.023646	Depleted	0	0	1	10	0	48	8	2	1	5	7	44	0	0	0	0	1	1
OTU439	Bacteria| Firmicutes| Clostridia| Clostridia_UCG-014| norank_o__Clostridia_UCG-014| norank_f__norank_o__Clostridia_UCG-014| uncultured_rumen_bacterium_g__norank_f__norank_o__Clostridia_UCG-014	-0.483	11.543	0.680328	0.82686	Notsig	-10.974	11.408	1.72058e-06	8.93961e-05	Depleted	7	10	52	269	49	40	49	353	142	39	17	0	0	0	0	0	0	0
OTU44	Bacteria| Bacteroidota| Bacteroidia| Bacteroidales| Muribaculaceae| norank_f__Muribaculaceae| uncultured_bacterium_g__norank_f__Muribaculaceae	-1.51	7.515	0.265483	0.455154	Notsig	-4.398	7.438	0.013821	0.0299727	Depleted	0	4	1	2	2	1	5	0	18	0	7	0	0	0	0	0	0	2
OTU440	Bacteria| Firmicutes| Clostridia| Clostridia_UCG-014| norank_o__Clostridia_UCG-014| norank_f__norank_o__Clostridia_UCG-014| uncultured_bacterium_g__norank_f__norank_o__Clostridia_UCG-014	1.688	11.979	0.171641	0.335397	Notsig	-10.143	10.594	3.43127e-06	0.000101741	Depleted	39	22	41	1064	58	2	79	212	11	5	53	0	0	0	0	0	0	0
OTU441	Bacteria| Firmicutes| Bacilli| Lactobacillales| Lactobacillaceae| Lactobacillus| Lactobacillus_reuteri	-1.073	11.844	0.343801	0.54012	Notsig	-3.928	11.907	0.0211813	0.0430635	Depleted	4	31	173	109	7	39	47	154	303	214	11	8	0	0	2	25	19	42
OTU442	Bacteria| Firmicutes| Clostridia| Oscillospirales| Oscillospiraceae| unclassified_f__Oscillospiraceae| unclassified_f__Oscillospiraceae	-3.012	8.982	0.0214947	0.0950927	Notsig	0.444	10.362	0.759548	0.875062	Notsig	0	0	0	9	0	7	18	29	4	8	12	88	5	0	0	203	13	102
OTU443	Bacteria| Bacteroidota| Bacteroidia| Bacteroidales| Muribaculaceae| norank_f__Muribaculaceae| uncultured_organism_g__norank_f__Muribaculaceae	5.961	7.327	0.0015786	0.0189631	Enriched	0	5.413	1	1	Notsig	0	0	0	31	0	13	0	0	0	0	0	0	0	0	0	0	0	0
OTU444	Bacteria| Firmicutes| Bacilli| Staphylococcales| Staphylococcaceae| Staphylococcus| Staphylococcus_xylosus	6.496	11.057	0.000399735	0.0073177	Enriched	-1.168	6.369	0.470625	0.595551	Notsig	0	1	1	33	0	602	1	0	1	0	3	2	1	0	1	1	0	0
OTU445	Bacteria| Firmicutes| Clostridia| Lachnospirales| Lachnospiraceae| Lachnospiraceae_NK4A136_group| unclassified_g__Lachnospiraceae_NK4A136_group	-1.01	7.534	0.459167	0.650079	Notsig	-5.206	7.332	0.00529185	0.0140786	Depleted	0	1	0	9	1	5	1	9	0	0	1	27	0	0	0	0	0	0
OTU446	Bacteria| Bacteroidota| Bacteroidia| Bacteroidales| Muribaculaceae| norank_f__Muribaculaceae| uncultured_Muribaculaceae_bacterium	-0.252	7.448	0.811078	0.926706	Notsig	-2.663	7.284	0.104565	0.158859	Notsig	2	4	0	3	6	0	0	3	1	3	9	5	0	0	0	0	0	6
OTU447	Bacteria| Firmicutes| Clostridia| Oscillospirales| Ruminococcaceae| Anaerotruncus| uncultured_bacterium_g__Anaerotruncus	-0.706	6.064	0.612065	0.778801	Notsig	-1.575	5.872	0.339757	0.458808	Notsig	0	0	0	1	0	0	0	1	0	0	1	2	1	0	0	0	0	0
OTU448	Bacteria| Campylobacterota| Campylobacteria| Campylobacterales| Helicobacteraceae| Helicobacter| unclassified_g__Helicobacter	6.902	8.023	0.000479358	0.00828391	Enriched	0	5.413	1	1	Notsig	0	0	0	76	0	11	0	0	0	0	0	0	0	0	0	0	0	0
OTU449	Bacteria| Firmicutes| Clostridia| Clostridia_UCG-014| norank_o__Clostridia_UCG-014| norank_f__norank_o__Clostridia_UCG-014| uncultured_bacterium_g__norank_f__norank_o__Clostridia_UCG-014	-1.418	10.552	0.167672	0.331151	Notsig	-8.675	10.565	3.30168e-05	0.000257159	Depleted	31	8	13	23	4	21	94	37	36	16	134	82	0	0	0	0	0	1
OTU45	Bacteria| Firmicutes| Clostridia| Oscillospirales| Ruminococcaceae| unclassified_f__Ruminococcaceae| unclassified_f__Ruminococcaceae	-3.641	6.23	0.0161932	0.082915	Notsig	-4.515	6.158	0.00904121	0.0216063	Depleted	0	0	0	0	0	0	2	0	1	1	5	0	0	0	0	0	0	0
OTU450	Bacteria| Firmicutes| Bacilli| Erysipelotrichales| Erysipelotrichaceae| norank_f__Erysipelotrichaceae| unclassified_g__norank_f__Erysipelotrichaceae	-1.259	9.448	0.382847	0.576879	Notsig	-8.951	9.449	1.05768e-05	0.000126948	Depleted	0	0	0	78	1	0	5	1	62	28	49	3	0	0	0	0	0	0
OTU451	Bacteria| Bacteroidota| Bacteroidia| Bacteroidales| Tannerellaceae| Parabacteroides| uncultured_Bacteroidales_bacterium_g__Parabacteroides	2.364	5.943	0.0716874	0.18968	Notsig	0	5.413	1	1	Notsig	0	0	0	1	0	1	0	0	0	0	0	0	0	0	0	0	0	0
OTU452	Bacteria| Firmicutes| Clostridia| Lachnospirales| Lachnospiraceae| Roseburia| uncultured_bacterium_g__Roseburia	5.378	6.957	0.00321707	0.0277975	Enriched	0	5.413	1	1	Notsig	0	0	0	7	0	14	0	0	0	0	0	0	0	0	0	0	0	0
OTU453	Bacteria| Firmicutes| Clostridia| Lachnospirales| Lachnospiraceae| norank_f__Lachnospiraceae| uncultured_bacterium_g__norank_f__Lachnospiraceae	3.834	13.036	0.00697034	0.0466363	Enriched	-2.879	9.83	0.060924	0.101479	Notsig	1	1136	5	1172	311	3	83	30	14	4	53	1	5	0	0	0	0	30
OTU454	Bacteria| Firmicutes| Clostridia| Lachnospirales| Lachnospiraceae| GCA-900066575| uncultured_bacterium_g__GCA-900066575	-2.019	7.08	0.169655	0.333876	Notsig	2.53	9.352	0.0903208	0.1423	Notsig	0	1	0	3	0	0	0	8	0	1	0	23	40	0	0	87	1	34
OTU455	Bacteria| Firmicutes| Clostridia| Lachnospirales| Lachnospiraceae| Lachnospiraceae_NK4A136_group| uncultured_bacterium_g__Lachnospiraceae_NK4A136_group	1.744	9.113	0.196818	0.367705	Notsig	-0.193	8.637	0.893086	0.99975	Notsig	4	3	1	111	2	25	0	2	1	31	0	3	0	0	0	78	0	0
OTU456	Bacteria| Firmicutes| Clostridia| Clostridia_UCG-014| norank_o__Clostridia_UCG-014| norank_f__norank_o__Clostridia_UCG-014| unclassified_g__norank_f__norank_o__Clostridia_UCG-014	1.711	13.083	0.256924	0.448199	Notsig	-11.022	11.457	1.65482e-06	8.93961e-05	Depleted	390	5	5	71	238	1012	356	0	5	0	339	0	0	0	0	0	0	0
OTU457	Bacteria| Actinobacteriota| Coriobacteriia| Coriobacteriales| Eggerthellaceae| Enterorhabdus| uncultured_bacterium_g__Enterorhabdus	1.307	7.499	0.351813	0.546496	Notsig	-5.14	6.457	0.00435316	0.0124088	Depleted	0	0	3	11	0	15	9	1	0	1	1	0	0	0	0	0	0	0
OTU458	Bacteria| Firmicutes| Clostridia| norank_c__Clostridia| norank_o__norank_c__Clostridia| norank_f__norank_o__norank_c__Clostridia| uncultured_bacterium_g__norank_f__norank_o__norank_c__Clostridia	2.576	6.56	0.0867739	0.211392	Notsig	-2.689	5.654	0.0765843	0.12232	Notsig	0	0	0	8	1	1	0	1	0	1	0	0	0	0	0	0	0	0
OTU459	Bacteria| Bacteroidota| Bacteroidia| Bacteroidales| Muribaculaceae| norank_f__Muribaculaceae| uncultured_bacterium_g__norank_f__Muribaculaceae	-1.129	8.161	0.336322	0.533593	Notsig	-2.193	8.475	0.145553	0.214643	Notsig	0	2	0	6	9	2	2	3	2	2	40	1	4	0	0	6	1	6
OTU46	Bacteria| Firmicutes| Bacilli| RF39| norank_o__RF39| norank_f__norank_o__RF39| uncultured_bacterium_g__norank_f__norank_o__RF39	-0.635	6.9	0.682967	0.828248	Notsig	-5.566	6.704	0.00258577	0.00821799	Depleted	0	1	7	0	0	0	2	2	0	0	13	0	0	0	0	0	0	0
OTU460	Bacteria| Firmicutes| Clostridia| Lachnospirales| Lachnospiraceae| norank_f__Lachnospiraceae| uncultured_bacterium_g__norank_f__Lachnospiraceae	-0.615	9.747	0.613063	0.778801	Notsig	-8.978	9.474	1.02909e-05	0.000126464	Depleted	0	3	21	13	25	22	7	3	4	66	1	109	0	0	0	0	0	0
OTU461	Bacteria| Firmicutes| Clostridia| Lachnospirales| Lachnospiraceae| unclassified_f__Lachnospiraceae| unclassified_f__Lachnospiraceae	0.073	6.822	0.952422	1	Notsig	-4.922	6.346	0.00551581	0.0144561	Depleted	0	0	0	11	0	2	1	1	1	0	0	3	0	0	0	0	0	0
OTU462	Bacteria| Bacteroidota| Bacteroidia| Bacteroidales| Rikenellaceae| Rikenellaceae_RC9_gut_group| uncultured_bacterium_g__Rikenellaceae_RC9_gut_group	4.158	6.383	0.0106533	0.0600133	Notsig	0	5.413	1	1	Notsig	0	0	0	8	0	1	0	0	0	0	0	0	0	0	0	0	0	0
OTU463	Bacteria| Firmicutes| Clostridia| Lachnospirales| Lachnospiraceae| unclassified_f__Lachnospiraceae| unclassified_f__Lachnospiraceae	1.095	5.927	0.453912	0.646964	Notsig	-1.454	5.475	0.212398	0.299633	Notsig	0	0	0	1	0	1	0	0	0	0	0	0	0	0	0	0	0	0
OTU464	Bacteria| Firmicutes| Clostridia| Lachnospirales| Defluviitaleaceae| Defluviitaleaceae_UCG-011| unclassified_g__Defluviitaleaceae_UCG-011	0.218	6.188	0.874509	0.962156	Notsig	-3.186	5.73	0.0413533	0.07214	Notsig	0	0	0	2	0	2	3	0	0	0	1	0	0	0	0	0	0	0
OTU465	Bacteria| Bacteroidota| Bacteroidia| Bacteroidales| Muribaculaceae| norank_f__Muribaculaceae| uncultured_Bacteroidales_bacterium_g__norank_f__Muribaculaceae	-3.015	9.403	0.0146575	0.0779384	Notsig	-1.33	10.385	0.367761	0.484438	Notsig	0	5	1	8	4	1	2	15	11	104	55	0	18	0	0	1	0	110
OTU466	Bacteria| Bacteroidota| Bacteroidia| Bacteroidales| Rikenellaceae| Alistipes| uncultured_bacterium_g__Alistipes	2.754	6.004	0.0557714	0.165815	Notsig	0	5.413	1	1	Notsig	0	0	0	3	0	0	0	0	0	0	0	0	0	0	0	0	0	0
OTU467	Bacteria| Bacteroidota| Bacteroidia| Bacteroidales| Muribaculaceae| norank_f__Muribaculaceae| uncultured_bacterium_g__norank_f__Muribaculaceae	4.086	6.356	0.0110924	0.061341	Notsig	0	5.413	1	1	Notsig	0	0	0	6	0	4	0	0	0	0	0	0	0	0	0	0	0	0
OTU468	Bacteria| Firmicutes| Bacilli| RF39| norank_o__RF39| norank_f__norank_o__RF39| uncultured_bacterium_g__norank_f__norank_o__RF39	0.563	6.321	0.677808	0.825612	Notsig	-3.575	5.826	0.0267502	0.0508345	Notsig	0	0	0	3	0	2	0	0	1	0	1	0	0	0	0	0	0	0
OTU469	Bacteria| Bacteroidota| Bacteroidia| Bacteroidales| Rikenellaceae| Alistipes| Alistipes_inops	5.122	6.815	0.0022914	0.0239083	Enriched	5.915	6.93	0.00325022	0.00971553	Enriched	1	0	0	12	0	6	0	0	0	0	0	0	0	0	0	0	17	10
OTU47	Bacteria| Bacteroidota| Bacteroidia| Bacteroidales| Muribaculaceae| norank_f__Muribaculaceae| uncultured_bacterium_g__norank_f__Muribaculaceae	0.208	7.153	0.884478	0.966633	Notsig	-5.624	6.737	0.00244168	0.00794263	Depleted	0	0	0	15	0	5	0	2	3	2	7	0	0	0	0	0	0	0
OTU470	Bacteria| Firmicutes| Clostridia| Lachnospirales| Lachnospiraceae| unclassified_f__Lachnospiraceae| unclassified_f__Lachnospiraceae	1.076	8.782	0.344815	0.540178	Notsig	2.914	10.793	0.0655562	0.108217	Notsig	0	45	8	12	8	2	2	4	0	22	14	3	132	0	0	73	40	175
OTU471	Bacteria| Firmicutes| Clostridia| Lachnospirales| Lachnospiraceae| norank_f__Lachnospiraceae| uncultured_bacterium_g__norank_f__Lachnospiraceae	4.56	8.939	0.0101936	0.0600133	Notsig	-0.872	6.306	0.593987	0.716874	Notsig	0	0	0	56	0	89	2	2	1	0	0	0	3	0	0	0	0	0
OTU472	Bacteria| Bacteroidota| Bacteroidia| Bacteroidales| Muribaculaceae| norank_f__Muribaculaceae| uncultured_bacterium_g__norank_f__Muribaculaceae	-1.488	8.875	0.176587	0.339739	Notsig	-1.702	9.392	0.24029	0.336406	Notsig	0	8	1	5	14	2	5	11	7	37	35	10	0	0	0	9	0	53
OTU473	Bacteria| Firmicutes| Clostridia| Clostridia_UCG-014| norank_o__Clostridia_UCG-014| norank_f__norank_o__Clostridia_UCG-014| unclassified_g__norank_f__norank_o__Clostridia_UCG-014	-0.776	10.116	0.559116	0.741455	Notsig	-9.217	9.702	8.05224e-06	0.000116106	Depleted	34	1	21	19	13	11	158	1	45	1	0	0	0	0	0	0	0	0
OTU474	Bacteria| Firmicutes| Clostridia| Clostridia_UCG-014| norank_o__Clostridia_UCG-014| norank_f__norank_o__Clostridia_UCG-014| unclassified_g__norank_f__norank_o__Clostridia_UCG-014	1.038	11.962	0.304814	0.503963	Notsig	-4.506	10.948	0.00866334	0.0210124	Depleted	24	89	238	218	174	26	74	113	52	57	34	108	12	0	0	0	0	5
OTU475	Bacteria| Actinobacteriota| Coriobacteriia| Coriobacteriales| Eggerthellaceae| unclassified_f__Eggerthellaceae| unclassified_f__Eggerthellaceae	2.42	6.913	0.0822913	0.202254	Notsig	-3.361	5.78	0.0354664	0.0642213	Notsig	0	0	0	10	0	8	0	0	2	0	1	0	0	0	0	0	0	0
OTU476	Bacteria| Firmicutes| Clostridia| Lachnospirales| Lachnospiraceae| Lachnospiraceae_NK4A136_group| uncultured_bacterium_g__Lachnospiraceae_NK4A136_group	6.635	7.803	0.000745951	0.0109192	Enriched	0	5.413	1	1	Notsig	0	0	0	7	0	47	0	0	0	0	0	0	0	0	0	0	0	0
OTU477	Bacteria| Firmicutes| Clostridia| Oscillospirales| Oscillospiraceae| UCG-007| uncultured_rumen_bacterium_g__UCG-007	2.236	5.92	0.0803594	0.201067	Notsig	0	5.413	1	1	Notsig	0	0	0	3	0	0	0	0	0	0	0	0	0	0	0	0	0	0
OTU478	Bacteria| Firmicutes| Clostridia| norank_c__Clostridia| Hungateiclostridiaceae| Ruminiclostridium| uncultured_bacterium_g__Ruminiclostridium	0.826	6.31	0.514614	0.709279	Notsig	-3.307	5.753	0.0355366	0.0642213	Notsig	0	1	0	1	2	1	2	0	0	0	2	0	0	0	0	0	0	0
OTU479	Bacteria| Firmicutes| Clostridia| Peptostreptococcales-Tissierellales| Anaerovoracaceae| Eubacterium_brachy_group| unclassified_g__Eubacterium_brachy_group	4.453	6.498	0.00818923	0.0532782	Notsig	0	5.413	1	1	Notsig	0	0	0	6	0	5	0	0	0	0	0	0	0	0	0	0	0	0
OTU48	Bacteria| Proteobacteria| Alphaproteobacteria| Rhodobacterales| Rhodobacteraceae| Gemmobacter| unclassified_g__Gemmobacter	-7.866	8.834	1.18655e-05	0.000504742	Depleted	-8.564	9.089	1.86541e-05	0.00016357	Depleted	0	0	0	0	0	0	0	3	34	8	12	100	0	0	0	0	0	0
OTU480	Bacteria| Firmicutes| Clostridia| Monoglobales| Monoglobaceae| Monoglobus| unclassified_g__Monoglobus	3.303	7.028	0.0413537	0.140298	Notsig	-2.86	5.665	0.0590576	0.0989663	Notsig	0	0	0	7	0	15	1	1	0	0	1	0	0	0	0	0	0	0
OTU481	Bacteria| Firmicutes| Bacilli| RF39| norank_o__RF39| norank_f__norank_o__RF39| uncultured_bacterium_g__norank_f__norank_o__RF39	-3.06	7.724	0.056158	0.166071	Notsig	-7.119	7.817	0.000262886	0.00139141	Depleted	0	0	0	8	0	0	12	2	19	0	11	0	0	0	0	0	0	0
OTU482	Bacteria| Firmicutes| Clostridia| Lachnospirales| Lachnospiraceae| unclassified_f__Lachnospiraceae| unclassified_f__Lachnospiraceae	0.448	7.379	0.69238	0.837825	Notsig	0.968	7.865	0.520142	0.646379	Notsig	0	10	1	5	0	2	2	3	0	1	2	6	9	0	0	0	20	4
OTU483	Bacteria| Firmicutes| Clostridia| Oscillospirales| Ruminococcaceae| norank_f__Ruminococcaceae| unclassified_g__norank_f__Ruminococcaceae	1.831	5.876	0.127593	0.270341	Notsig	0	5.413	1	1	Notsig	0	0	0	1	0	0	0	0	0	0	0	0	0	0	0	0	0	0
OTU484	Bacteria| Firmicutes| Clostridia| Oscillospirales| Ruminococcaceae| Anaerotruncus| uncultured_bacterium_g__Anaerotruncus	-3.467	8.327	0.00838413	0.0532923	Notsig	0.265	9.622	0.851791	0.961307	Notsig	0	0	0	4	0	1	5	19	3	3	11	51	8	0	0	151	1	17
OTU485	Bacteria| Firmicutes| Clostridia| Lachnospirales| Lachnospiraceae| Eubacterium_xylanophilum_group| uncultured_bacterium_g__Eubacterium_xylanophilum_group	-0.228	10.242	0.823628	0.929547	Notsig	-0.412	10.641	0.778355	0.889318	Notsig	24	16	11	39	2	57	80	60	13	15	28	20	50	0	0	113	27	11
OTU486	Bacteria| Firmicutes| Clostridia| Lachnospirales| Lachnospiraceae| unclassified_f__Lachnospiraceae| unclassified_f__Lachnospiraceae	0.374	6.96	0.808045	0.926706	Notsig	-5	6.385	0.00502901	0.013836	Depleted	0	0	0	13	0	2	6	0	0	0	7	0	0	0	0	0	0	0
OTU487	Bacteria| Firmicutes| Clostridia| Lachnospirales| Lachnospiraceae| norank_f__Lachnospiraceae| uncultured_bacterium_g__norank_f__Lachnospiraceae	-0.422	9.221	0.711791	0.853841	Notsig	-5.702	8.959	0.00131593	0.00501869	Depleted	22	0	2	17	4	24	1	25	2	19	13	63	0	0	0	1	1	0
OTU488	Bacteria| Firmicutes| Clostridia| Clostridia_UCG-014| norank_o__Clostridia_UCG-014| norank_f__norank_o__Clostridia_UCG-014| uncultured_bacterium_g__norank_f__norank_o__Clostridia_UCG-014	-0.079	10.53	0.957543	1	Notsig	-9.953	10.409	4.03979e-06	0.000101741	Depleted	5	0	12	89	2	130	7	283	0	0	3	0	0	0	0	0	0	0
OTU489	Bacteria| Firmicutes| Clostridia| Oscillospirales| Butyricicoccaceae| Butyricicoccus| uncultured_bacterium_g__Butyricicoccus	-3.978	9.419	0.00284898	0.0271636	Depleted	-9.14	9.631	8.6975e-06	0.000116106	Depleted	0	1	1	8	0	3	4	31	3	2	9	214	0	0	0	0	0	0
OTU49	Bacteria| Firmicutes| Clostridia| Lachnospirales| Lachnospiraceae| norank_f__Lachnospiraceae| uncultured_bacterium_g__norank_f__Lachnospiraceae	-0.924	6.601	0.546389	0.73876	Notsig	-4.855	6.312	0.00593054	0.0153252	Depleted	0	0	1	0	2	0	3	0	0	0	5	0	0	0	0	0	0	0
OTU490	Bacteria| Firmicutes| Clostridia| Lachnospirales| Lachnospiraceae| Lachnospiraceae_NK4A136_group| unclassified_g__Lachnospiraceae_NK4A136_group	5.766	7.204	0.00214408	0.0232486	Enriched	0	5.413	1	1	Notsig	0	0	0	30	0	5	0	0	0	0	0	0	0	0	0	0	0	0
OTU491	Bacteria| Firmicutes| Clostridia| Oscillospirales| Ruminococcaceae| Anaerotruncus| uncultured_bacterium_g__Anaerotruncus	-1.666	6.54	0.251857	0.440751	Notsig	-0.144	6.923	0.926978	1	Notsig	0	0	0	4	0	0	3	5	1	0	0	2	0	0	0	17	2	0
OTU492	Bacteria| Firmicutes| Clostridia| Lachnospirales| Lachnospiraceae| unclassified_f__Lachnospiraceae| unclassified_f__Lachnospiraceae	0.005	9.407	0.997328	1	Notsig	-8.259	8.806	3.18189e-05	0.000255013	Depleted	0	0	0	12	0	84	3	7	65	2	8	2	0	0	0	0	0	0
OTU493	Bacteria| Firmicutes| Clostridia| Lachnospirales| Lachnospiraceae| unclassified_f__Lachnospiraceae| unclassified_f__Lachnospiraceae	-1.401	6.586	0.2936	0.492003	Notsig	-5.29	6.539	0.00366516	0.010724	Depleted	0	0	0	1	1	1	1	7	1	0	0	0	0	0	0	0	0	0
OTU494	Bacteria| Firmicutes| Clostridia| Oscillospirales| Ruminococcaceae| norank_f__Ruminococcaceae| unclassified_g__norank_f__Ruminococcaceae	3.473	6.163	0.0197603	0.0926055	Notsig	3.659	5.877	0.0465413	0.0804291	Notsig	0	0	0	6	0	2	0	0	0	0	0	0	0	0	0	0	0	3
OTU495	Bacteria| Firmicutes| Clostridia| Oscillospirales| UCG-010| norank_f__UCG-010| uncultured_bacterium_g__norank_f__UCG-010	3.158	6.091	0.0308355	0.118417	Notsig	0	5.413	1	1	Notsig	0	0	0	1	0	4	0	0	0	0	0	0	0	0	0	0	0	0
OTU496	Bacteria| Bacteroidota| Bacteroidia| Bacteroidales| Prevotellaceae| Alloprevotella| uncultured_Bacteroidales_bacterium_g__Alloprevotella	-1.326	9.34	0.278549	0.472508	Notsig	1.221	11.213	0.417727	0.53597	Notsig	0	16	8	21	0	11	1	2	4	10	151	3	1	0	0	38	0	640
OTU497	Bacteria| Firmicutes| Bacilli| Staphylococcales| Staphylococcaceae| Staphylococcus| Staphylococcus_sciuri	0.84	10.808	0.511003	0.706461	Notsig	-6.932	9.726	0.000269225	0.00139141	Depleted	1	37	1	13	0	303	2	4	113	15	5	41	0	0	0	1	0	0
OTU498	Bacteria| Actinobacteriota| Coriobacteriia| Coriobacteriales| Eggerthellaceae| Gordonibacter| uncultured_bacterium_g__Gordonibacter	6.357	7.603	0.000942133	0.0127073	Enriched	0	5.413	1	1	Notsig	0	0	0	35	0	18	0	0	0	0	0	0	0	0	0	0	0	0
OTU499	Bacteria| Firmicutes| Clostridia| Clostridia_UCG-014| norank_o__Clostridia_UCG-014| norank_f__norank_o__Clostridia_UCG-014| unclassified_g__norank_f__norank_o__Clostridia_UCG-014	-2.191	10.906	0.0462572	0.147013	Notsig	-8.933	11.123	3.44719e-05	0.000264764	Depleted	20	4	1	32	4	34	191	94	35	12	173	28	1	0	0	0	0	0
OTU5	Bacteria| Firmicutes| Clostridia| Lachnospirales| Lachnospiraceae| unclassified_f__Lachnospiraceae| unclassified_f__Lachnospiraceae	-3.386	6.165	0.0313265	0.119473	Notsig	2.262	7.434	0.160784	0.235845	Notsig	0	0	0	0	0	0	3	1	0	0	0	0	16	0	0	0	0	0
OTU50	Bacteria| Firmicutes| Clostridia| Lachnospirales| Lachnospiraceae| unclassified_f__Lachnospiraceae| unclassified_f__Lachnospiraceae	-5.319	6.942	0.00178738	0.0201719	Depleted	-6.314	7.191	0.00101719	0.0041667	Depleted	0	0	0	0	0	0	7	4	0	10	2	0	0	0	0	0	0	0
OTU500	Bacteria| Firmicutes| Bacilli| Lactobacillales| Streptococcaceae| Streptococcus| Streptococcus_respiraculi	1.239	6.048	0.390504	0.583645	Notsig	-0.563	5.589	0.747701	0.865018	Notsig	0	0	2	0	0	0	0	0	1	0	0	0	0	0	0	0	0	0
OTU501	Bacteria| Firmicutes| Clostridia| Lachnospirales| Lachnospiraceae| unclassified_f__Lachnospiraceae| unclassified_f__Lachnospiraceae	-1.964	9.043	0.0877031	0.212719	Notsig	-8.855	9.359	1.16789e-05	0.000129108	Depleted	1	0	7	20	3	0	6	76	8	17	10	17	0	0	0	0	0	0
OTU502	Bacteria| Firmicutes| Bacilli| Erysipelotrichales| Erysipelotrichaceae| Dubosiella| uncultured_bacterium_g__Dubosiella	14.293	15.078	7.0111e-07	9.69285e-05	Enriched	6.787	7.55	0.000898662	0.00376485	Enriched	0	0	0	3017	0	8562	0	0	0	0	0	0	19	0	0	9	0	4
OTU503	Bacteria| Firmicutes| Clostridia| Lachnospirales| Lachnospiraceae| Blautia| unclassified_g__Blautia	-1.687	7.558	0.116956	0.257676	Notsig	2.349	9.887	0.118477	0.176123	Notsig	0	5	0	5	1	1	3	4	5	6	6	11	3	0	0	266	23	52
OTU504	Bacteria| Firmicutes| Clostridia| Oscillospirales| Ruminococcaceae| UBA1819| uncultured_bacterium_g__UBA1819	-2.461	7.077	0.0816257	0.202254	Notsig	-1.464	7.643	0.348654	0.465714	Notsig	0	0	0	4	0	0	3	10	0	6	10	0	8	0	0	0	0	0
OTU505	Bacteria| Firmicutes| Clostridia| Lachnospirales| Lachnospiraceae| norank_f__Lachnospiraceae| Clostridium_sp._Culture-54	1.345	8.381	0.276096	0.469788	Notsig	-1.388	7.537	0.374867	0.490074	Notsig	0	50	3	4	1	6	8	7	1	0	4	14	4	0	0	0	0	1
OTU506	Bacteria| Firmicutes| Clostridia| Clostridia_UCG-014| norank_o__Clostridia_UCG-014| norank_f__norank_o__Clostridia_UCG-014| unclassified_g__norank_f__norank_o__Clostridia_UCG-014	-1.485	8.306	0.265388	0.455154	Notsig	-7.953	8.535	5.37653e-05	0.000367064	Depleted	0	1	0	11	1	10	4	27	0	8	35	0	0	0	0	0	0	0
OTU507	Bacteria| Firmicutes| Clostridia| Lachnospirales| Lachnospiraceae| Lachnospiraceae_UCG-001| unclassified_g__Lachnospiraceae_UCG-001	2.101	7.914	0.217262	0.395283	Notsig	-5.041	6.406	0.00489194	0.0136076	Depleted	0	0	0	3	0	45	5	0	4	0	1	0	0	0	0	0	0	0
OTU508	Bacteria| Firmicutes| Clostridia| Lachnospirales| Lachnospiraceae| Roseburia| uncultured_bacterium_g__Roseburia	-0.563	6.67	0.636919	0.796869	Notsig	-4.935	6.352	0.00545003	0.0143517	Depleted	0	2	0	5	0	0	1	1	1	0	1	7	0	0	0	0	0	0
OTU509	Bacteria| Proteobacteria| Gammaproteobacteria| Burkholderiales| Sutterellaceae| Parasutterella| uncultured_bacterium_g__Parasutterella	2.364	5.943	0.0716874	0.18968	Notsig	2.144	5.584	0.192934	0.276406	Notsig	0	0	0	2	0	1	0	0	0	0	0	0	0	2	1	0	0	0
OTU51	Bacteria| Bacteroidota| Bacteroidia| Bacteroidales| Prevotellaceae| Prevotellaceae_UCG-001| uncultured_bacterium_g__Prevotellaceae_UCG-001	0.732	6.961	0.580372	0.756384	Notsig	-4.967	6.368	0.00529539	0.0140786	Depleted	0	6	1	0	5	0	0	0	0	3	4	2	0	0	0	0	0	0
OTU510	Bacteria| Firmicutes| Clostridia| Peptococcales| Peptococcaceae| norank_f__Peptococcaceae| unclassified_g__norank_f__Peptococcaceae	0.473	7.331	0.750632	0.881315	Notsig	-5.609	6.724	0.00251963	0.00805409	Depleted	0	0	0	11	0	10	5	6	3	0	0	0	0	0	0	0	0	0
OTU511	Bacteria| Bacteroidota| Bacteroidia| Bacteroidales| Muribaculaceae| norank_f__Muribaculaceae| uncultured_Bacteroidales_bacterium_g__norank_f__Muribaculaceae	3.602	6.199	0.0175802	0.0852794	Notsig	0	5.413	1	1	Notsig	0	0	0	6	0	2	0	0	0	0	0	0	0	0	0	0	0	0
OTU512	Bacteria| Firmicutes| Clostridia| Christensenellales| Christensenellaceae| Christensenellaceae_R-7_group| uncultured_bacterium_g__Christensenellaceae_R-7_group	5.405	6.981	0.00314372	0.0277975	Enriched	0	5.413	1	1	Notsig	0	0	0	26	0	5	0	0	0	0	0	0	0	0	0	0	0	0
OTU513	Bacteria| Bacteroidota| Bacteroidia| Bacteroidales| Muribaculaceae| norank_f__Muribaculaceae| uncultured_bacterium_g__norank_f__Muribaculaceae	4.624	6.58	0.00865491	0.0540429	Notsig	0	5.413	1	1	Notsig	0	0	0	17	0	0	0	0	0	0	0	0	0	0	0	0	0	0
OTU514	Bacteria| Firmicutes| Clostridia| Lachnospirales| Lachnospiraceae| norank_f__Lachnospiraceae| uncultured_bacterium_g__norank_f__Lachnospiraceae	1.797	7.279	0.184467	0.351759	Notsig	-1.73	6.299	0.300707	0.410595	Notsig	0	2	11	7	0	4	6	0	0	0	2	2	2	0	0	0	0	0
OTU515	Bacteria| Actinobacteriota| Coriobacteriia| Coriobacteriales| Eggerthellaceae| Enterorhabdus| uncultured_bacterium_g__Enterorhabdus	0.767	10.079	0.533256	0.728125	Notsig	-8.787	9.299	1.25985e-05	0.00013398	Depleted	10	0	1	137	2	87	22	8	5	12	93	3	0	0	0	0	0	0
OTU516	Bacteria| Firmicutes| Bacilli| Erysipelotrichales| Erysipelotrichaceae| norank_f__Erysipelotrichaceae| unclassified_g__norank_f__Erysipelotrichaceae	-0.655	11.113	0.590208	0.762581	Notsig	-10.64	11.08	2.26077e-06	8.93961e-05	Depleted	0	1	5	244	54	8	62	175	33	26	207	7	0	0	0	0	0	0
OTU517	Bacteria| Cyanobacteria| Vampirivibrionia| Gastranaerophilales| norank_o__Gastranaerophilales| norank_f__norank_o__Gastranaerophilales| uncultured_bacterium_g__norank_f__norank_o__Gastranaerophilales	-3.168	9.641	0.00370447	0.0292653	Depleted	-2.475	10.156	0.10442	0.158859	Notsig	1	1	2	9	2	9	63	30	40	24	35	28	10	0	0	23	0	14
OTU518	Bacteria| Firmicutes| Clostridia| norank_c__Clostridia| norank_o__norank_c__Clostridia| norank_f__norank_o__norank_c__Clostridia| uncultured_organism_g__norank_f__norank_o__norank_c__Clostridia	2.258	8.379	0.0652771	0.177575	Notsig	-5.74	6.803	0.00217503	0.00724574	Depleted	2	3	2	80	0	7	3	1	3	6	1	0	0	0	0	0	0	0
OTU519	Bacteria| Bacteroidota| Bacteroidia| Bacteroidales| Muribaculaceae| norank_f__Muribaculaceae| uncultured_bacterium_g__norank_f__Muribaculaceae	-2.203	12.091	0.0583067	0.167722	Notsig	-2.743	12.704	0.0962987	0.150433	Notsig	2	45	7	79	83	10	36	82	78	149	1046	31	40	0	0	55	17	184
OTU52	Bacteria| Firmicutes| Clostridia| Monoglobales| Monoglobaceae| Monoglobus| unclassified_g__Monoglobus	-2.921	10.214	0.0629757	0.175003	Notsig	-10.211	10.66	3.23932e-06	0.000101741	Depleted	0	0	1	0	29	0	45	206	1	0	56	84	0	0	0	0	0	0
OTU520	Bacteria| Firmicutes| Clostridia| Oscillospirales| Ruminococcaceae| Ruminococcus| unclassified_g__Ruminococcus	2.394	9.908	0.118807	0.260356	Notsig	-1.264	8.234	0.396779	0.515067	Notsig	0	1	0	100	0	161	0	1	5	1	8	46	13	0	0	0	0	0
OTU521	Bacteria| Firmicutes| Clostridia| Lachnospirales| Lachnospiraceae| unclassified_f__Lachnospiraceae| unclassified_f__Lachnospiraceae	2.032	6.398	0.189982	0.361031	Notsig	-2.667	5.621	0.0691451	0.112724	Notsig	0	0	0	10	0	1	1	0	0	0	2	0	0	0	0	0	0	0
OTU522	Bacteria| Firmicutes| Clostridia| Peptostreptococcales-Tissierellales| Anaerovoracaceae| Family_XIII_UCG-001| uncultured_bacterium_g__Family_XIII_UCG-001	-0.028	7.701	0.981504	1	Notsig	0.554	8.278	0.703016	0.820185	Notsig	4	1	0	8	3	7	3	10	0	1	0	17	0	0	0	30	30	0
OTU523	Bacteria| Firmicutes| Bacilli| Lactobacillales| Lactobacillaceae| Lactobacillus| Lactobacillus_intestinalis	5.946	7.317	0.00161169	0.0189631	Enriched	0	5.413	1	1	Notsig	0	0	0	30	0	10	0	0	0	0	0	0	0	0	0	0	0	0
OTU524	Bacteria| Bacteroidota| Bacteroidia| Bacteroidales| Marinifilaceae| Odoribacter| unclassified_g__Odoribacter	3.73	6.238	0.0153363	0.080771	Notsig	0	5.413	1	1	Notsig	0	0	0	5	0	4	0	0	0	0	0	0	0	0	0	0	0	0
OTU525	Bacteria| Firmicutes| Clostridia| Lachnospirales| Lachnospiraceae| Lachnospiraceae_NK4A136_group| uncultured_Clostridiales_bacterium_g__Lachnospiraceae_NK4A136_group	3.769	8.023	0.0458827	0.147013	Notsig	-4.069	5.976	0.0147141	0.031661	Depleted	0	0	0	76	0	9	0	0	0	0	9	0	0	0	0	0	0	0
OTU526	Bacteria| Proteobacteria| Alphaproteobacteria| Rhodospirillales| norank_o__Rhodospirillales| norank_f__norank_o__Rhodospirillales| gut_metagenome_g__norank	1.7	6.576	0.157245	0.316206	Notsig	-3.411	5.793	0.0336965	0.0618918	Notsig	1	1	3	2	0	2	0	2	1	0	0	1	0	0	0	0	0	0
OTU527	Bacteria| Firmicutes| Clostridia| Lachnospirales| Lachnospiraceae| Eubacterium_ventriosum_group| unclassified_g__Eubacterium_ventriosum_group	-0.677	7.424	0.572818	0.749775	Notsig	-6.165	7.092	0.00127734	0.00491744	Depleted	0	2	4	4	0	2	11	5	1	1	1	0	0	0	0	0	0	0
OTU528	Bacteria| Firmicutes| Bacilli| Erysipelotrichales| Erysipelotrichaceae| norank_f__Erysipelotrichaceae| uncultured_bacterium_g__norank_f__Erysipelotrichaceae	2.541	9.243	0.045172	0.146721	Notsig	-6.428	7.274	0.000843882	0.00361757	Depleted	7	12	1	46	6	79	9	0	6	11	3	0	0	0	0	0	0	0
OTU529	Bacteria| Firmicutes| Clostridia| Lachnospirales| Lachnospiraceae| unclassified_f__Lachnospiraceae| unclassified_f__Lachnospiraceae	-1.079	11.008	0.346301	0.540973	Notsig	-5.053	10.827	0.00416337	0.0119692	Depleted	25	23	64	74	0	15	310	10	27	29	48	20	8	0	0	0	0	0
OTU53	Bacteria| Bacteroidota| Bacteroidia| Bacteroidales| Marinifilaceae| Butyricimonas| uncultured_bacterium_g__Butyricimonas	-4.506	7.404	0.00241903	0.0243222	Depleted	-6.97	7.695	0.000338996	0.00161607	Depleted	0	0	0	0	1	0	5	1	9	14	6	0	0	0	0	0	0	0
OTU530	Bacteria| Firmicutes| Clostridia| Oscillospirales| Ruminococcaceae| Ruminococcus| unclassified_g__Ruminococcus	2.592	6.35	0.109043	0.246125	Notsig	-2.104	5.535	0.116625	0.174308	Notsig	0	0	0	3	0	6	0	0	0	0	1	0	0	0	0	0	0	0
OTU531	Bacteria| Firmicutes| Bacilli| RF39| norank_o__RF39| norank_f__norank_o__RF39| uncultured_rumen_bacterium_g__norank_f__norank_o__RF39	3.602	6.199	0.0175802	0.0852794	Notsig	0	5.413	1	1	Notsig	0	0	0	5	0	1	0	0	0	0	0	0	0	0	0	0	0	0
OTU532	Bacteria| Firmicutes| Clostridia| Peptostreptococcales-Tissierellales| Anaerovoracaceae| unclassified_f__Anaerovoracaceae| unclassified_f__Anaerovoracaceae	5.237	7.689	0.00619377	0.0433564	Enriched	-1.676	5.507	0.18828	0.271143	Notsig	0	0	0	20	0	33	0	0	0	0	0	0	0	0	0	0	0	0
OTU533	Bacteria| Firmicutes| Clostridia| Oscillospirales| Eubacterium_coprostanoligenes_group| norank_f__Eubacterium_coprostanoligenes_group| unclassified_g__norank_f__Eubacterium_coprostanoligenes_group	0.812	6.129	0.555706	0.741455	Notsig	-2.554	5.622	0.0844396	0.133415	Notsig	0	0	0	2	0	2	0	0	1	0	0	0	0	0	0	0	0	0
OTU534	Bacteria| Firmicutes| Clostridia| Oscillospirales| Oscillospiraceae| norank_f__Oscillospiraceae| unclassified_g__norank_f__Oscillospiraceae	-1.904	10.148	0.106502	0.242369	Notsig	-2.765	10.493	0.0757705	0.121806	Notsig	0	5	1	81	2	4	84	101	25	4	29	47	4	0	0	5	42	1
OTU535	Bacteria| Bacteroidota| Bacteroidia| Bacteroidales| Muribaculaceae| norank_f__Muribaculaceae| unclassified_g__norank_f__Muribaculaceae	4.123	6.37	0.0107438	0.0600133	Notsig	0	5.413	1	1	Notsig	0	0	0	7	0	4	0	0	0	0	0	0	0	0	0	0	0	0
OTU536	Bacteria| Firmicutes| Bacilli| RF39| norank_o__RF39| norank_f__norank_o__RF39| uncultured_bacterium_g__norank_f__norank_o__RF39	0.729	7.559	0.655735	0.814879	Notsig	-5.65	6.75	0.00239847	0.00784825	Depleted	0	0	0	32	0	2	0	0	3	4	0	11	0	0	0	0	0	0
OTU537	Bacteria| Cyanobacteria| Vampirivibrionia| Gastranaerophilales| norank_o__Gastranaerophilales| norank_f__norank_o__Gastranaerophilales| unclassified_g__norank_f__norank_o__Gastranaerophilales	5.373	7.783	0.00318012	0.0277975	Enriched	-1.676	5.507	0.18828	0.271143	Notsig	0	0	1	18	0	36	1	0	0	0	0	0	0	0	0	0	0	0
OTU538	Bacteria| Bacteroidota| Bacteroidia| Bacteroidales| Muribaculaceae| norank_f__Muribaculaceae| uncultured_bacterium_g__norank_f__Muribaculaceae	0.091	8.967	0.937109	0.992761	Notsig	4.261	12.795	0.0162373	0.0340222	Enriched	3	7	0	15	27	0	6	9	6	44	6	3	338	1218	76	1012	28	635
OTU539	Bacteria| Firmicutes| Clostridia| Oscillospirales| Oscillospiraceae| UCG-003| uncultured_bacterium_g__UCG-003	0.148	6.781	0.891948	0.967151	Notsig	0.178	6.998	0.909026	1	Notsig	0	2	0	3	3	0	0	2	2	2	2	1	0	0	0	1	0	17
OTU54	Bacteria| Firmicutes| Bacilli| RF39| norank_o__RF39| norank_f__norank_o__RF39| unclassified_g__norank_f__norank_o__RF39	-0.669	6.577	0.64972	0.810646	Notsig	-4.961	6.365	0.00523813	0.0140786	Depleted	0	0	0	0	0	4	2	2	0	0	4	0	0	0	0	0	0	0
OTU540	Bacteria| Firmicutes| Clostridia| Christensenellales| Christensenellaceae| norank_f__Christensenellaceae| Christensenella_sp._Marseille-P2437	-0.24	6.372	0.870354	0.962156	Notsig	-4.22	6.041	0.0130154	0.0286755	Depleted	0	0	0	4	0	1	0	0	2	1	2	0	0	0	0	0	0	0
OTU541	Bacteria| Firmicutes| Clostridia| Oscillospirales| Oscillospiraceae| Colidextribacter| uncultured_bacterium_g__Colidextribacter	-0.114	8.139	0.90898	0.974759	Notsig	-1.545	8.138	0.304456	0.41469	Notsig	3	5	2	12	10	2	6	5	1	17	8	9	4	0	0	0	6	6
OTU542	Bacteria| Bacteroidota| Bacteroidia| Bacteroidales| Muribaculaceae| norank_f__Muribaculaceae| uncultured_bacterium_g__norank_f__Muribaculaceae	0.126	7.363	0.914828	0.974759	Notsig	4.217	10.601	0.0115963	0.0263187	Enriched	0	2	3	8	2	1	0	8	1	0	1	10	199	0	0	0	0	60
OTU543	Bacteria| Firmicutes| Clostridia| Oscillospirales| Ruminococcaceae| norank_f__Ruminococcaceae| unclassified_g__norank_f__Ruminococcaceae	-0.735	9.011	0.560449	0.741455	Notsig	-0.947	9.304	0.505475	0.629567	Notsig	0	1	0	29	0	36	19	15	6	2	17	47	20	0	1	19	8	6
OTU544	Bacteria| Firmicutes| Clostridia| Oscillospirales| Eubacterium_coprostanoligenes_group| norank_f__Eubacterium_coprostanoligenes_group| gut_metagenome_g__norank_f__Eubacterium_coprostanoligenes_group	1.021	7.368	0.382648	0.576879	Notsig	1.104	7.522	0.474113	0.598594	Notsig	0	4	2	13	2	4	1	1	1	0	0	14	15	0	0	0	0	1
OTU545	Bacteria| Firmicutes| Clostridia| Oscillospirales| Ruminococcaceae| norank_f__Ruminococcaceae| uncultured_bacterium_g__norank_f__Ruminococcaceae	8.693	9.576	5.67801e-05	0.00174441	Enriched	0	5.413	1	1	Notsig	0	0	0	12	0	202	0	0	0	0	0	0	0	0	0	0	0	0
OTU546	Bacteria| Firmicutes| Clostridia| Lachnospirales| Lachnospiraceae| Lachnospiraceae_NK4A136_group| uncultured_bacterium_g__Lachnospiraceae_NK4A136_group	5.989	7.338	0.000266948	0.00546749	Enriched	0	5.413	1	1	Notsig	0	17	2	8	0	5	0	0	0	0	0	0	0	0	0	0	0	0
OTU547	Bacteria| Firmicutes| Bacilli| RF39| norank_o__RF39| norank_f__norank_o__RF39| uncultured_bacterium_g__norank_f__norank_o__RF39	2.543	5.963	0.0554865	0.165815	Notsig	0	5.413	1	1	Notsig	0	0	0	4	0	0	0	0	0	0	0	0	0	0	0	0	0	0
OTU548	Bacteria| Firmicutes| Clostridia| Lachnospirales| Lachnospiraceae| Roseburia| uncultured_bacterium_g__Roseburia	-2.457	12.298	0.0679397	0.183272	Notsig	-8.985	12.74	5.28393e-05	0.000367064	Depleted	1	1	0	298	0	39	96	476	103	467	234	162	2	0	0	0	0	0
OTU549	Bacteria| Actinobacteriota| Coriobacteriia| Coriobacteriales| Eggerthellaceae| DNF00809| uncultured_bacterium_g__DNF00809	3.168	6.087	0.0267199	0.109118	Notsig	0	5.413	1	1	Notsig	0	0	0	4	0	2	0	0	0	0	0	0	0	0	0	0	0	0
OTU55	Bacteria| Firmicutes| Bacilli| RF39| norank_o__RF39| norank_f__norank_o__RF39| unclassified_g__norank_f__norank_o__RF39	-0.953	7.353	0.495797	0.690619	Notsig	-6.19	7.109	0.00122784	0.00481556	Depleted	1	0	8	0	0	0	9	0	6	3	5	3	0	0	0	0	0	0
OTU550	Bacteria| Firmicutes| Bacilli| RF39| norank_o__RF39| norank_f__norank_o__RF39| unclassified_g__norank_f__norank_o__RF39	3.858	6.28	0.0275693	0.109118	Notsig	0	5.413	1	1	Notsig	0	0	0	0	0	8	0	0	0	0	0	0	0	0	0	0	0	0
OTU551	Bacteria| Firmicutes| Clostridia| Lachnospirales| Lachnospiraceae| unclassified_f__Lachnospiraceae| unclassified_f__Lachnospiraceae	4.002	7.997	0.0230076	0.100026	Notsig	-3.538	5.82	0.0284928	0.0530523	Notsig	0	0	0	4	0	57	2	1	0	0	1	0	0	0	0	0	0	0
OTU552	Bacteria| Bacteroidota| Bacteroidia| Bacteroidales| Prevotellaceae| Prevotellaceae_NK3B31_group| uncultured_bacterium_g__Prevotellaceae_NK3B31_group	5.497	7.025	0.00293161	0.0274777	Enriched	0	5.413	1	1	Notsig	0	0	0	7	0	19	0	0	0	0	0	0	0	0	0	0	0	0
OTU553	Bacteria| Firmicutes| Bacilli| RF39| norank_o__RF39| norank_f__norank_o__RF39| uncultured_bacterium_g__norank_f__norank_o__RF39	4.288	6.431	0.0205455	0.0938982	Notsig	0	5.413	1	1	Notsig	0	0	0	0	0	11	0	0	0	0	0	0	0	0	0	0	0	0
OTU56	Bacteria| Actinobacteriota| Actinobacteria| Micrococcales| Micrococcaceae| Glutamicibacter| Glutamicibacter_arilaitensis	-5.457	8.059	0.000878064	0.0124505	Depleted	-6.962	8.246	0.00032713	0.00158687	Depleted	0	0	1	0	0	0	0	9	15	1	5	52	0	1	0	0	0	0
OTU57	Bacteria| Firmicutes| Bacilli| Erysipelotrichales| Erysipelotrichaceae| unclassified_f__Erysipelotrichaceae| unclassified_f__Erysipelotrichaceae	-4.611	6.606	0.0252532	0.105	Notsig	-5.709	6.797	0.0021655	0.00724574	Depleted	0	0	0	0	0	0	0	0	0	0	12	0	0	0	0	0	0	0
OTU58	Bacteria| Firmicutes| Clostridia| Lachnospirales| Lachnospiraceae| Acetitomaculum| Firmicutes_bacterium_CAG_194_44_15	-0.924	7.868	0.558436	0.741455	Notsig	-6.98	7.713	0.00032693	0.00158687	Depleted	0	0	0	11	0	10	14	0	0	0	18	3	0	0	0	0	0	0
OTU59	Bacteria| Firmicutes| Clostridia| Oscillospirales| Ruminococcaceae| norank_f__Ruminococcaceae| uncultured_organism_g__norank_f__Ruminococcaceae	-6.38	7.617	0.00147317	0.0181036	Depleted	-7.109	7.806	0.000269164	0.00139141	Depleted	0	0	0	0	0	0	0	5	34	0	2	0	0	0	0	0	0	0
OTU6	Bacteria| Firmicutes| Clostridia| Oscillospirales| Oscillospiraceae| norank_f__Oscillospiraceae| uncultured_bacterium_g__norank_f__Oscillospiraceae	-0.706	6.132	0.573517	0.749775	Notsig	-3.574	5.824	0.0266864	0.0508345	Notsig	0	1	0	0	0	1	1	1	0	0	2	1	0	0	0	0	0	0
OTU60	Bacteria| Bacteroidota| Bacteroidia| Bacteroidales| Muribaculaceae| norank_f__Muribaculaceae| uncultured_bacterium_g__norank_f__Muribaculaceae	-1.405	9.656	0.223917	0.403342	Notsig	-3.334	9.933	0.0339118	0.0618918	Notsig	1	51	0	5	3	1	6	19	31	75	50	15	3	0	0	2	0	24
OTU61	Bacteria| Bacteroidota| Bacteroidia| Bacteroidales| Bacteroidaceae| Bacteroides| unclassified_g__Bacteroides	-1.511	6.983	0.203077	0.374339	Notsig	-5.926	6.931	0.0017092	0.0060147	Depleted	1	1	1	0	0	1	0	5	2	1	9	5	0	0	0	0	0	0
OTU62	Bacteria| Firmicutes| Clostridia| Lachnospirales| Lachnospiraceae| norank_f__Lachnospiraceae| unclassified_g__norank_f__Lachnospiraceae	2.39	8.552	0.119909	0.261062	Notsig	-5.751	6.814	0.00212507	0.00716565	Depleted	0	8	60	0	0	0	9	2	1	4	2	0	0	0	0	0	0	0
OTU63	Bacteria| Firmicutes| Clostridia| Clostridiales| Clostridiaceae| Clostridium_sensu_stricto_1| uncultured_bacterium_g__Clostridium_sensu_stricto_1	-4.035	14.055	0.00667732	0.046157	Depleted	-4.332	14.565	0.0163036	0.0340222	Depleted	1	60	80	0	100	0	774	1681	1862	275	499	3	174	0	0	0	0	0
OTU64	Bacteria| Firmicutes| Bacilli| Bacillales| Planococcaceae| Lysinibacillus| unclassified_g__Lysinibacillus	-10.026	10.853	3.31571e-06	0.000211261	Depleted	-9.326	11.036	1.63057e-05	0.000155474	Depleted	0	0	0	0	0	0	3	4	0	1	4	767	0	0	0	1	0	0
OTU65	Bacteria| Firmicutes| Clostridia| Lachnospirales| Lachnospiraceae| A2| uncultured_bacterium_g__A2	1.293	6.907	0.342363	0.539392	Notsig	0.458	6.711	0.776994	0.889318	Notsig	1	11	0	0	2	0	0	1	0	0	3	5	5	0	0	0	0	0
OTU66	Bacteria| Firmicutes| Clostridia| Lachnospirales| Lachnospiraceae| unclassified_f__Lachnospiraceae| unclassified_f__Lachnospiraceae	-3.254	6.128	0.0316422	0.11985	Notsig	0.52	6.582	0.7506	0.86656	Notsig	0	0	0	0	0	0	2	2	0	0	2	0	5	0	0	0	0	0
OTU67	Bacteria| Firmicutes| Clostridia| Lachnospirales| Lachnospiraceae| Blautia| Lachnospiraceae_bacterium_DW59	-3.202	6.535	0.0546778	0.164331	Notsig	-5.494	6.661	0.00280808	0.00857939	Depleted	0	0	0	1	0	0	0	1	0	1	11	0	0	0	0	0	0	0
OTU68	Bacteria| Firmicutes| Clostridia| Lachnospirales| Lachnospiraceae| Roseburia| uncultured_bacterium_g__Roseburia	-1.414	6.861	0.41293	0.604101	Notsig	-5.559	6.693	0.0026869	0.00839468	Depleted	0	0	4	0	0	0	0	3	8	0	2	0	0	0	0	0	0	0
OTU69	Bacteria| Bacteroidota| Bacteroidia| Bacteroidales| Muribaculaceae| norank_f__Muribaculaceae| uncultured_Bacteroidales_bacterium_g__norank_f__Muribaculaceae	-0.475	11.131	0.704851	0.8492	Notsig	-6.604	11.013	0.00050813	0.00232228	Depleted	2	29	8	0	172	1	8	55	66	197	54	22	0	0	0	0	0	8
OTU7	Bacteria| Firmicutes| Bacilli| Erysipelotrichales| Erysipelatoclostridiaceae| Erysipelatoclostridium| unclassified_g__Erysipelatoclostridium	0.276	6.26	0.858468	0.953278	Notsig	-3.289	5.757	0.0374856	0.0666545	Notsig	0	0	0	1	0	2	4	0	0	0	0	0	0	0	0	0	0	0
OTU70	Bacteria| Bacteroidota| Bacteroidia| Bacteroidales| Rikenellaceae| Alistipes| uncultured_bacterium_g__Alistipes	-0.318	9.843	0.799495	0.921085	Notsig	-9.105	9.595	9.02811e-06	0.000116106	Depleted	0	12	4	2	77	0	2	21	16	65	31	45	0	0	0	0	0	0
OTU71	Bacteria| Bacteroidota| Bacteroidia| Bacteroidales| Muribaculaceae| norank_f__Muribaculaceae| uncultured_bacterium_g__norank_f__Muribaculaceae	-3.845	6.298	0.0107177	0.0600133	Notsig	-4.832	6.302	0.00632005	0.0161805	Depleted	0	0	0	0	0	0	0	3	2	1	3	0	0	0	0	0	0	0
OTU72	Bacteria| Proteobacteria| Gammaproteobacteria| Xanthomonadales| Xanthomonadaceae| Stenotrophomonas| unclassified_g__Stenotrophomonas	-7.228	8.293	0.000410215	0.0073177	Depleted	-7.803	8.406	7.14264e-05	0.000475889	Depleted	0	0	0	0	0	0	0	0	5	0	0	99	0	0	0	0	0	0
OTU73	Bacteria| Desulfobacterota| Desulfovibrionia| Desulfovibrionales| Desulfovibrionaceae| norank_f__Desulfovibrionaceae| uncultured_Desulfovibrionaceae_bacterium_g__norank	-0.05	6.19	0.959132	1	Notsig	4.299	8.406	0.00999836	0.0233295	Enriched	1	1	0	0	0	0	0	0	0	0	3	0	8	81	33	1	0	13
OTU74	Bacteria| Firmicutes| Clostridia| Oscillospirales| Oscillospiraceae| norank_f__Oscillospiraceae| uncultured_bacterium_g__norank_f__Oscillospiraceae	-2.276	7.501	0.0441188	0.145224	Notsig	-0.027	8.422	0.985056	1	Notsig	0	0	0	5	0	2	7	4	2	4	8	13	7	0	0	9	0	33
OTU75	Bacteria| Patescibacteria| Saccharimonadia| Saccharimonadales| Saccharimonadaceae| TM7a| uncultured_bacterium_g__TM7a	-5.84	7.259	0.000140952	0.00338898	Depleted	-6.746	7.52	0.000492152	0.002268	Depleted	0	0	0	0	0	0	1	11	7	4	4	10	0	0	0	0	0	0
OTU76	Bacteria| Bacteroidota| Bacteroidia| Bacteroidales| Muribaculaceae| norank_f__Muribaculaceae| uncultured_bacterium_g__norank_f__Muribaculaceae	-0.959	8.148	0.410396	0.604101	Notsig	0.018	9.009	0.989598	1	Notsig	0	2	3	5	7	5	0	2	10	10	26	2	11	0	0	17	0	60
OTU77	Bacteria| Firmicutes| Clostridia| Lachnospirales| Lachnospiraceae| norank_f__Lachnospiraceae| uncultured_bacterium_g__norank_f__Lachnospiraceae	-5.613	7.115	0.000706255	0.0109192	Depleted	-6.586	7.396	0.000643561	0.00282452	Depleted	0	0	0	0	0	0	1	13	7	1	4	0	0	0	0	0	0	0
OTU78	Bacteria| Firmicutes| Clostridia| Lachnospirales| Lachnospiraceae| unclassified_f__Lachnospiraceae| unclassified_f__Lachnospiraceae	0.77	6.526	0.570179	0.749775	Notsig	-4.084	5.987	0.0149199	0.0318561	Depleted	1	3	4	0	0	0	1	2	0	0	3	0	0	0	0	0	0	0
OTU79	Bacteria| Firmicutes| Clostridia| Lachnospirales| Lachnospiraceae| Tyzzerella| unclassified_g__Tyzzerella	-1.096	6.236	0.425131	0.618088	Notsig	-4.051	5.977	0.0157248	0.0333173	Depleted	0	0	0	0	0	0	1	1	0	0	2	0	0	0	0	0	0	0
OTU8	Bacteria| Firmicutes| Clostridia| Oscillospirales| Oscillospiraceae| Oscillibacter| uncultured_bacterium_g__Oscillibacter	-2.31	5.949	0.107334	0.243262	Notsig	-0.948	5.796	0.55523	0.676304	Notsig	0	0	0	0	0	0	1	0	0	0	1	1	0	0	0	1	0	1
OTU80	Bacteria| Proteobacteria| Gammaproteobacteria| Pseudomonadales| Moraxellaceae| Psychrobacter| unclassified_g__Psychrobacter	-7.754	8.737	1.93881e-05	0.000765829	Depleted	-8.592	9.117	1.77162e-05	0.000162832	Depleted	0	0	0	0	0	0	2	1	32	0	66	41	0	0	0	0	0	0
OTU81	Bacteria| Bacteroidota| Bacteroidia| Bacteroidales| Muribaculaceae| norank_f__Muribaculaceae| uncultured_Bacteroidales_bacterium_g__norank_f__Muribaculaceae	-3.313	6.729	0.0168198	0.084558	Notsig	-0.312	7.342	0.838903	0.948698	Notsig	0	0	0	0	1	0	0	2	2	3	4	6	1	0	0	4	3	12
OTU82	Bacteria| Firmicutes| Clostridia| Clostridia_UCG-014| norank_o__Clostridia_UCG-014| norank_f__norank_o__Clostridia_UCG-014| unclassified_g__norank_f__norank_o__Clostridia_UCG-014	-1.977	6.217	0.155322	0.314626	Notsig	-4.306	6.072	0.0116126	0.0263187	Depleted	0	0	0	0	0	1	1	1	1	0	2	0	0	0	0	0	0	0
OTU83	Bacteria| Firmicutes| Clostridia| Clostridia_vadinBB60_group| norank_o__Clostridia_vadinBB60_group| norank_f__norank_o__Clostridia_vadinBB60_group| unclassified_g__norank_f__norank_o__Clostridia_vadinBB60_group	-1.89	5.892	0.158784	0.318143	Notsig	-0.05	5.834	0.968594	1	Notsig	0	0	0	0	0	0	0	0	0	0	0	0	0	0	0	0	0	3
OTU84	Bacteria| Firmicutes| Clostridia| Lachnospirales| Lachnospiraceae| unclassified_f__Lachnospiraceae| unclassified_f__Lachnospiraceae	-1.493	6.114	0.309451	0.509305	Notsig	-3.534	5.811	0.0276092	0.0517555	Notsig	0	0	0	0	0	1	1	0	0	0	0	4	0	0	0	0	0	0
OTU85	Bacteria| Firmicutes| Clostridia| Oscillospirales| Oscillospiraceae| Colidextribacter| uncultured_bacterium_g__Colidextribacter	-0.967	7.539	0.397976	0.590029	Notsig	-4.212	7.41	0.0188682	0.0386448	Depleted	0	3	5	1	2	0	2	3	2	8	0	12	0	0	0	1	0	0
OTU86	Bacteria| Firmicutes| Clostridia| Oscillospirales| Ruminococcaceae| Ruminococcus| unclassified_g__Ruminococcus	-1.111	6.262	0.456899	0.649525	Notsig	-1.365	6.142	0.408355	0.528638	Notsig	0	1	0	0	0	0	0	1	4	0	1	0	0	0	0	0	0	3
OTU87	Bacteria| Firmicutes| Bacilli| Paenibacillales| Paenibacillaceae| unclassified_f__Paenibacillaceae| unclassified_f__Paenibacillaceae	-10.29	11.11	1.98141e-06	0.00018262	Depleted	-10.859	11.296	1.8892e-06	8.93961e-05	Depleted	0	0	0	0	0	0	1	4	5	0	9	932	0	0	0	0	0	0
OTU88	Bacteria| Firmicutes| Bacilli| RF39| norank_o__RF39| norank_f__norank_o__RF39| unclassified_g__norank_f__norank_o__RF39	-2.383	5.954	0.111441	0.247072	Notsig	-3.324	5.749	0.0338474	0.0618918	Notsig	0	0	0	0	0	0	0	0	0	0	1	0	0	0	0	0	0	0
OTU89	Bacteria| Proteobacteria| Alphaproteobacteria| Rhodospirillales| norank_o__Rhodospirillales| norank_f__norank_o__Rhodospirillales| gut_metagenome_g__norank	-2.489	5.981	0.0915734	0.218276	Notsig	-3.239	5.744	0.0395013	0.0697898	Notsig	0	0	0	0	0	0	2	0	0	0	0	0	0	0	0	0	0	0
OTU9	Bacteria| Proteobacteria| Alphaproteobacteria| Sphingomonadales| Sphingomonadaceae| Novosphingobium| unclassified_g__Novosphingobium	-4.948	6.742	0.0209754	0.0950771	Notsig	-5.537	6.684	0.00271048	0.00842076	Depleted	0	0	0	0	0	0	15	0	0	0	0	0	0	0	0	0	0	0
OTU90	Bacteria| Firmicutes| Clostridia| Oscillospirales| Oscillospiraceae| unclassified_f__Oscillospiraceae| unclassified_f__Oscillospiraceae	-1.95	6.573	0.111546	0.247072	Notsig	-5.158	6.469	0.0041773	0.0119692	Depleted	0	0	0	2	0	1	2	2	1	0	3	6	0	0	0	0	0	0
OTU91	Bacteria| Firmicutes| Clostridia| Lachnospirales| Lachnospiraceae| Roseburia| uncultured_bacterium_g__Roseburia	-3.72	6.256	0.0188918	0.089292	Notsig	0.543	6.907	0.735406	0.852578	Notsig	0	0	0	0	0	0	4	2	0	0	1	0	8	0	0	0	0	0
OTU92	Bacteria| Firmicutes| Clostridia| Lachnospirales| Lachnospiraceae| Marvinbryantia| uncultured_bacterium_g__Marvinbryantia	-3.247	6.567	0.0276247	0.109118	Notsig	-1.788	6.768	0.271108	0.374807	Notsig	0	0	0	1	0	0	4	4	2	0	4	0	1	0	0	2	0	2
OTU93	Bacteria| Firmicutes| Bacilli| RF39| norank_o__RF39| norank_f__norank_o__RF39| uncultured_bacterium_g__norank_f__norank_o__RF39	-6.99	8.107	0.00029191	0.00576521	Depleted	-8.046	8.623	4.5212e-05	0.000335341	Depleted	0	0	0	0	0	0	9	2	0	0	72	1	0	0	0	0	0	0
OTU94	Bacteria| Proteobacteria| Alphaproteobacteria| Rhodobacterales| Rhodobacteraceae| Gemmobacter| uncultured_bacterium_g__Gemmobacter	-6.31	8.107	0.00023343	0.00516347	Depleted	-2.899	7.961	0.0744592	0.120046	Notsig	0	0	0	0	0	0	0	1	9	11	4	28	5	0	0	1	0	0
OTU95	Bacteria| Firmicutes| Clostridia| Lachnospirales| Lachnospiraceae| Lachnospiraceae_NK4A136_group| uncultured_bacterium_g__Lachnospiraceae_NK4A136_group	-5.36	8.107	0.000375825	0.0071666	Depleted	-10.128	10.578	3.47713e-06	0.000101741	Depleted	0	2	1	0	1	0	8	196	0	95	2	18	0	0	0	0	0	0
OTU96	Bacteria| Firmicutes| Bacilli| RF39| norank_o__RF39| norank_f__norank_o__RF39| unclassified_g__norank_f__norank_o__RF39	1.521	8.107	0.294688	0.492334	Notsig	-4.387	6.1	0.0102382	0.0236893	Depleted	8	0	0	2	0	5	0	0	0	0	2	5	0	0	0	0	0	0
OTU97	Bacteria| Actinobacteriota| Actinobacteria| Corynebacteriales| Corynebacteriaceae| Corynebacterium| Corynebacterium_glutamicum	-7.948	8.107	1.85557e-06	0.00018262	Depleted	-10.915	12.604	4.49522e-06	0.000101741	Depleted	0	6	0	0	0	0	28	106	658	59	120	610	0	0	0	1	0	0
OTU98	Bacteria| Firmicutes| Clostridia| Lachnospirales| Lachnospiraceae| Blautia| unclassified_g__Blautia	-2.447	8.107	0.090487	0.21662	Notsig	-10.773	11.212	2.02555e-06	8.93961e-05	Depleted	1	5	67	0	0	0	18	167	15	1	121	351	0	0	0	0	0	0
OTU99	Bacteria| Actinobacteriota| Actinobacteria| Micrococcales| Microbacteriaceae| Leucobacter| uncultured_Leucobacter_sp.	-6.67	8.107	2.59315e-05	0.000896257	Depleted	-7.507	8.142	0.000127371	0.000741431	Depleted	0	0	0	0	0	0	1	9	14	11	5	25	0	0	0	0	0	0

## Sheet: Supplementary Table 4
Supplementary Table 4. The differential microbiota at the genus level. Related to Figure 2F.
Microbiota	phylum	NOR		HYP		HYP+BER		FC(NOR/HYP)	FC(HYP+BER/HYP)
		AVER(%)	SD(%)	AVER(%)	SD(%)	AVER(%)	SD(%)
Corynebacterium	Actinobacteriota	0.01659	0.03694	1.105	1.189	0.0006382	0.001563	-6.05673	-10.7353
Dietzia	Actinobacteriota	0	0	0.006382	0.006253	0	0	-9.32012	-9.32012
Leucobacter	Actinobacteriota	0	0	0.04148	0.0318	0	0	-12.0185	-12.0185
Microbacterium	Actinobacteriota	0.001276	0.001977	0.01021	0.006253	0.0006382	0.001563	-2.99043	-3.97881
Glutamicibacter	Actinobacteriota	0.0006382	0.001563	0.05233	0.07495	0.0006382	0.001563	-6.33533	-6.33533
Bifidobacterium	Actinobacteriota	2.323	2.245	0.2164	0.1712	1.129	2.477	3.42416	2.38322
Coriobacteriaceae_UCG-002	Actinobacteriota	0.0651	0.04789	0.003829	0.006408	0	0	4.08408	-8.58459
Bacteroides	Bacteroidota	0.06318	0.04235	0.07467	0.046	1.475	2.743	-0.241026	4.30386
Parabacteroides	Bacteroidota	0.003829	0.003425	0.008297	0.006135	2.668	5.345	-1.1136	8.32722
Butyricimonas	Bacteroidota	0.001915	0.003204	0.05935	0.03516	1.73	4.106	-4.94656	4.86515
Rikenellaceae_RC9_gut_group	Bacteroidota	0.06382	0.1052	0.1474	0.244	0	0	-1.20753	-13.8475
Desulfovibrio	Desulfobacterota	9.819	7.728	11.19	6.479	4.501	2.498	-0.188562	-1.31389
Aerococcus	Firmicutes	0.07595	0.1767	0.6752	1.124	0	0	-3.15202	-16.043
Aerosphaera	Firmicutes	0	0	0.04021	0.04836	0	0	-11.9737	-11.9737
Butyricicoccus	Firmicutes	0.008297	0.01172	0.1698	0.3209	0	0	-4.35345	-14.0516
Jeotgalibaca	Firmicutes	0	0	0.09892	0.1439	0	0	-13.2722	-13.2722
Clostridium_sensu_stricto_1	Firmicutes	0.1538	0.174	3.251	2.912	0.111	0.272	-4.40167	-4.87213
Roseburia	Firmicutes	0.2719	0.4619	1.024	0.6829	0.02936	0.04178	-1.91303	-5.12374
Monoglobus	Firmicutes	0.2789	0.3437	1.158	0.9256	0.03	0.05974	-2.05378	-5.27006
Alkaliphilus	Firmicutes	0	0	0.03638	0.07631	0	0	-11.8293	-11.8293
Paenibacillus	Firmicutes	0	0	0.05361	0.1022	0	0	-12.3886	-12.3886
Lysinibacillus	Firmicutes	0	0	0.4972	1.195	0.0006382	0.001563	-15.6016	-9.5832
Solibacillus	Firmicutes	0.0006382	0.001563	0.1736	0.3495	0	0	-8.0652	-14.0836
Eubacterium_siraeum_group	Firmicutes	0.003191	0.004477	0.3842	0.519	0.02361	0.05784	-6.90723	-4.02381
Faecalibaculum	Firmicutes	0.3217	0.2212	0	0	0.0006382	0.001563	14.9735	6.01837
Eubacterium_fissicatena_group	Firmicutes	0.1334	0.2777	0	0	0	0	13.7036	0
Clostridium_innocuum_group	Firmicutes	0	0	0	0	0.5112	0.7677	0	15.6416
Anaerostipes	Firmicutes	0	0	0	0	0.02106	0.04418	0	11.041
Facklamia	Firmicutes	0.02298	0.05628	0.004467	0.004477	0	0	2.3604	-8.80639
Anaerofustis	Firmicutes	0.009573	0.01076	0.01851	0.01803	0.0006382	0.001563	-0.950535	-4.8365
Eubacterium_brachy_group	Firmicutes	0.08297	0.08395	0.1206	0.09109	0.003191	0.003765	-0.539514	-5.23568
Family_XIII_AD3011_group	Firmicutes	0.1213	0.05816	0.07212	0.0384	0	0	0.750027	-12.8164
Desemzia	Firmicutes	0.001915	0.00469	0.08424	0.1842	0	0	-5.45175	-13.0405
Candidatus_Arthromitus	Firmicutes	0.374	0.5776	0.1761	0.1713	0	0	1.0866	-14.1042
ASF356	Firmicutes	0.03765	0.07315	0.04276	0.06247	0.001276	0.001977	-0.183566	-5.05564
Eubacterium_ventriosum_group	Firmicutes	0.007658	0.00685	0.01213	0.01614	0	0	-0.662846	-10.2456
Lachnoclostridium	Firmicutes	1.49	2.091	1.857	1.146	0.672	1.308	-0.31766	-1.46643
Jeotgalicoccus	Firmicutes	0.03893	0.08794	0.07467	0.08258	0	0	-0.939469	-12.8665
Staphylococcus	Firmicutes	0.6331	1.39	0.1193	0.1654	0.002553	0.003127	2.40774	-5.54074
Enterococcus	Firmicutes	0.006382	0.01101	0.0919	0.1732	0.3344	0.5338	-3.84588	1.86332
Blautia	Firmicutes	0.0568	0.09871	0.4601	0.5249	4.034	8.239	-3.01776	3.13216
Colidextribacter	Firmicutes	0.06956	0.04134	0.1634	0.07549	0.08552	0.08818	-1.23196	-0.933994
Anaerotruncus	Firmicutes	0.00702	0.0154	0.07658	0.0757	0.1257	0.2548	-3.44556	0.714871
TM7a	Patescibacteria	0	0	0.03063	0.02206	0	0	-11.5812	-11.5812
Candidatus_Saccharimonas	Patescibacteria	1.622	1.197	3.358	2.006	0.1308	0.3149	-1.04982	-4.68206
Alcaligenes	Proteobacteria	0	0	0.01659	0.02478	0	0	-10.697	-10.697
Brevundimonas	Proteobacteria	0	0	0.1155	0.2299	0.0006382	0.001563	-13.4957	-7.47736
Devosia	Proteobacteria	0	0	0.3976	0.465	0	0	-15.2791	-15.2791
Acinetobacter	Proteobacteria	0.001915	0.002097	0.8814	2.008	0.001915	0.00469	-8.83881	-8.83881
Psychrobacter	Proteobacteria	0	0	0.0919	0.1053	0	0	-13.166	-13.166
Allorhizobium-Neorhizobium-Pararhizobium-Rhizobium	Proteobacteria	0.0006382	0.001563	0.08743	0.1438	0.001276	0.001977	-7.07571	-6.08733
Ochrobactrum	Proteobacteria	0	0	0.1149	0.201	0	0	-13.4882	-13.4882
Gemmobacter	Proteobacteria	0	0	0.134	0.1838	0.003829	0.007658	-13.7101	-5.12547

## Sheet: Supplementary Table 5
Supplementary Table 5. The levels of metabolites between groups. Related to Figure 3D.
Metabolite	Mode	M/Z	Retention time	HYP vs. NOR					HYP+BER vs. HYP					NOR		HYP		HYP+BER
				VIP	P	Padj	FC	direction	VIP	P	Padj	FC	direction	Mean	SD	Mean	SD	Mean	SD
Coagulin R 3-glucoside	pos	615.315	6.4966	2.41449	1.67e-05	0.0070129	1.2491	up	1.65126	0.00051522	0.0066859	0.79493	down	3.63378	0.141015	4.53912	0.222474	3.60828	0.349046
PS(14:1(9Z)/20:4(5Z,8Z,11Z,14Z))	neg	752.446	8.9915	2.11875	0.0013474	0.051057	1.5278	up	1.40836	0.010004	0.054463	0.66906	down	1.90567	0.478855	2.91152	0.18082	1.94797	0.655398
Hydromorphone	pos	303.169	6.2256	2.06793	0.001705	0.051057	1.0617	up	1.5128	0.0029422	0.023961	0.87147	down	3.46445	0.0643369	3.6783	0.0924911	3.20552	0.254513
Sphingosine	pos	300.289	7.4175	2.11483	0.0018394	0.051057	1.0399	up	1.46782	0.0059566	0.038875	0.93923	down	3.9832	0.0775573	4.14193	0.0337518	3.89023	0.158338
Ornithine	pos	174.123	2.9854	1.99104	0.0040625	0.051057	0.87816	down	1.37743	0.011049	0.058999	0.87121	down	3.0394	0.179513	2.66908	0.132952	2.32533	0.20829
Deoxycholic acid	neg	391.285	7.7496	1.97658	0.0046129	0.051057	1.0364	up	1.20624	0.032995	0.1184	0.83909	down	5.56377	0.108136	5.76625	0.0621627	4.8384	0.837008
15(R)-15-methyl Prostaglandin A2	neg	347.222	7.4995	1.94983	0.0054859	0.051057	1.0873	up	1.17913	0.047775	0.15147	0.93233	down	2.65467	0.103007	2.88645	0.104875	2.69112	0.162848
(6E,8E,10R,12Z)-10-Hydroxy-3-oxooctadecatrienoic acid	neg	307.19	6.9009	1.93415	0.0060281	0.051057	1.3202	up	1.51538	0.0039967	0.029152	0.70209	down	1.72193	0.294967	2.27335	0.198259	1.5961	0.355959
3-Methyladipic acid	neg	159.066	3.6621	1.86733	0.0086436	0.051057	1.324	up	1.39764	0.0089355	0.050619	0.68872	down	1.2548	0.241094	1.66133	0.140912	1.1442	0.328427
7(S)-Maresin 1	pos	361.236	7.1037	1.85719	0.0088392	0.051057	1.07	up	1.44298	0.0059447	0.038875	0.70319	down	2.92713	0.131512	3.132	0.0516742	2.20238	0.595493
Fumonisin AK1	pos	642.32	6.2659	1.84622	0.009507	0.051057	1.4281	up	1.93159	2.773e-09	3.4385e-07	0.36604	down	2.03277	0.590894	2.9029	0.144071	1.06257	0.154464
Pro Val Lys Lys	pos	471.308	6.4966	1.84147	0.010351	0.051057	0.97928	down	1.15609	0.041717	0.14023	0.97177	down	4.51088	0.0611293	4.41743	0.0258179	4.29272	0.116626
Frenolicin B	pos	346.129	4.4447	1.82273	0.011142	0.051057	0.9114	down	1.65916	0.00056638	0.0072653	0.88117	down	2.1378	0.100371	1.94838	0.0923274	1.71687	0.0484788
2,3-dinor, 6-keto-PGF1alpha	neg	341.196	5.6857	1.79877	0.01187	0.051057	1.0535	up	1.80497	1.9488e-05	0.0004531	0.89925	down	3.26552	0.113846	3.4403	0.0571057	3.09368	0.0853138
Cibaric acid	neg	323.186	5.7495	1.7593	0.014143	0.051057	1.1083	up	1.65215	0.00067866	0.0078894	0.69082	down	2.5396	0.183367	2.81473	0.096964	1.94448	0.389947
3-(2,4-Cyclopentadien-1-ylidene)-5alpha-androstan-17beta-ol	pos	339.267	7.7453	1.77841	0.015305	0.051057	1.0232	up	1.28845	0.020446	0.085459	0.88491	down	4.77592	0.0735348	4.88685	0.0425441	4.32442	0.455187
2-benzyl-7-hydroxyoctanal	neg	233.154	13.2842	1.79486	0.01568	0.051057	1.1971	up	1.82111	1.0217e-05	0.00027809	0.7266	down	2.47363	0.362246	2.96122	0.0978166	2.15162	0.200023
Nandrolone	pos	275.2	7.7652	1.77154	0.016079	0.051057	1.0512	up	1.82528	1.3688e-05	0.00035526	0.84648	down	2.63092	0.0904835	2.7657	0.0517735	2.3411	0.109078
18-carboxy dinor Leukotriene B4	neg	337.166	5.6857	1.74382	0.017087	0.051057	1.0842	up	1.50964	0.0035342	0.027725	0.76982	down	2.30123	0.146015	2.49503	0.0413545	1.92072	0.336167
Methyl 4-tert-butylphenylacetate	pos	207.137	7.7555	1.76431	0.017168	0.051057	1.1339	up	1.81954	1.1394e-05	0.00030275	0.67792	down	2.1303	0.18047	2.41547	0.131878	1.63748	0.171873
(S)-[8]-Gingerol	neg	321.206	7.2088	1.75777	0.017203	0.051057	1.0663	up	1.32433	0.020871	0.086588	0.93537	down	3.674	0.128977	3.91777	0.141076	3.66455	0.151108
Hydrocortisone cypionate	pos	487.306	6.4966	1.67487	0.022338	0.051057	0.9623	down	1.18855	0.034409	0.1212	0.93202	down	4.00403	0.12337	3.85308	0.0203834	3.59113	0.238459
Calendic acid	pos	243.21	7.7453	1.68159	0.022753	0.051057	1.0464	up	1.26034	0.023314	0.092934	0.71046	down	3.19183	0.110725	3.33995	0.0539864	2.37292	0.806721
1,1,2-Trimethyl-3,5-bis(1-methylethenyl)cyclohexane	pos	229.194	7.7555	1.67288	0.022864	0.051057	1.071	up	1.65194	0.00064283	0.007714	0.80092	down	2.69763	0.135972	2.88908	0.0831715	2.31393	0.250123
Ursodeoxycholic acid	pos	357.278	7.7453	1.66367	0.026357	0.051057	1.0192	up	1.2847	0.020001	0.084798	0.89034	down	6.2091	0.0919615	6.32857	0.0455581	5.63457	0.559648
N-Acetylleucine	neg	172.098	3.212	1.63919	0.027275	0.051057	1.2563	up	1.53342	0.0028502	0.023561	0.62376	down	1.45538	0.248079	1.82845	0.206779	1.14052	0.333103
(ent-6alpha,7alpha,12alpha)-6,7,12-Trihydroxy-16-kauren-19-oic acid	neg	349.201	4.9016	1.63129	0.029481	0.051057	1.1738	up	1.56508	0.0019344	0.017841	0.83497	down	2.28668	0.319534	2.68403	0.143129	2.2411	0.189925
1alpha-Hydroxyarbusculin A	neg	265.144	5.9093	1.56797	0.035638	0.051057	1.2742	up	1.27725	0.025447	0.098951	0.87304	down	2.09932	0.499006	2.67497	0.179721	2.33535	0.226921
Avocadyne 4-acetate	neg	325.237	8.3437	1.58065	0.03569	0.051057	0.62521	down	1.31788	0.020136	0.084798	0.31654	down	1.98507	0.381945	1.24108	0.569501	0.39285	0.384692
13(S)-HpOTrE	neg	309.205	7.5489	1.57275	0.037009	0.051057	1.0784	up	1.6535	0.00079175	0.0091092	0.85749	down	2.88263	0.123523	3.10857	0.169927	2.66555	0.12164
5(S),6(R)-DiHETE	neg	335.222	7.4884	1.56152	0.039766	0.051057	1.0573	up	1.35479	0.01533	0.071875	0.92143	down	2.96132	0.128848	3.13087	0.0956308	2.88487	0.162387
(-)-Stercobilin	pos	617.33	6.4862	1.54566	0.044091	0.051057	1.1263	up	1.74853	9.4904e-05	0.0016812	0.53787	down	4.26497	0.488363	4.8038	0.188173	2.5838	0.771482
Sinalbin B	pos	328.056	0.9883	1.55112	0.04424	0.051057	1.1256	up	1.42484	0.007102	0.043341	0.67925	down	2.19407	0.200825	2.46968	0.177362	1.67753	0.49451
Zeranol	neg	321.17	5.6097	1.51093	0.04828	0.051057	1.064	up	1.67025	0.0004138	0.0058455	0.85755	down	2.7075	0.151876	2.88078	0.0813791	2.47042	0.157392
9'-Carboxy-gamma-chromanol	neg	375.253	8.0881	1.5106	0.048591	0.051057	1.0601	up	1.30572	0.023606	0.093166	0.93069	down	3.38575	0.10645	3.58933	0.172586	3.34055	0.117113
Monic acid	neg	341.196	6.094	1.51409	0.049949	0.051057	1.1391	up	1.57624	0.0017539	0.017135	0.79912	down	2.19318	0.272875	2.49818	0.138482	1.99635	0.226534
TetraHCA	neg	465.321	6.4285	1.54497	0.051297	0.051057	1.0761	no_sig	1.55326	0.0021275	0.018951	0.828	down	3.22133	0.193353	3.46632	0.154558	2.87012	0.285625
3-methyl-4-pentenoic acid	pos	115.075	4.3994	1.51542	0.051669	0.051057	1.2659	no_sig	1.89486	2.8842e-07	1.3995e-05	0.57308	down	1.49788	0.376756	1.89617	0.143637	1.08665	0.0453931
Carindone	pos	535.302	8.3153	1.47908	0.052762	0.051057	1.3754	no_sig	1.29017	0.016471	0.075256	0.63493	down	1.53525	0.556038	2.11158	0.187321	1.34072	0.56911
Epinephrine sulfate	neg	262.039	3.0733	1.50997	0.054355	0.051057	0.83521	no_sig	1.73333	8.4905e-05	0.0015533	0.31663	down	2.05142	0.157755	1.71337	0.308994	0.5425	0.274236
19alpha-19-Hydroxy-3,11-dioxo-12-ursen-28-oic acid	pos	471.308	5.6798	1.49569	0.054602	0.051057	0.98446	no_sig	1.21031	0.032216	0.11673	0.98192	down	4.77762	0.0627116	4.70337	0.0434539	4.61832	0.0629636
1-(2-hydroxyphenyl)-7-phenylheptan-3-one	pos	300.199	6.3164	1.49264	0.056704	0.051057	1.1052	no_sig	1.11368	0.047138	0.15045	0.74854	down	2.34543	0.163969	2.59223	0.196899	1.9404	0.613278
Preisocalamendiol	pos	253.216	7.4824	1.45121	0.060016	0.051057	1.178	no_sig	1.49566	0.0043602	0.030797	0.71161	down	1.72945	0.289007	2.0373	0.147989	1.44977	0.326596
6-Ketomyristic acid	neg	241.18	7.6511	1.46163	0.060114	0.051057	1.1179	no_sig	1.18753	0.042786	0.14296	0.8791	down	1.7557	0.151143	1.96263	0.15759	1.72535	0.165761
Arginyl-Gamma-glutamate	neg	301.165	4.4004	1.43156	0.066504	0.051057	1.084	no_sig	1.92735	3.5682e-09	3.6201e-07	0.50468	down	4.39713	0.383636	4.76663	0.117702	2.40563	0.251938
Gly Ala Thr Ala	pos	319.164	4.1264	1.39631	0.066978	0.051057	1.0325	no_sig	1.78802	4.0185e-05	0.00080083	0.84397	down	3.3611	0.0798421	3.47042	0.0881931	2.92892	0.150679
Sphinganine	pos	302.304	7.555	1.46614	0.068769	0.051057	1.0276	no_sig	1.37309	0.012633	0.064084	0.93173	down	3.32295	0.0877844	3.41477	0.0493261	3.18165	0.164691
3-hydroxyheptanoic acid	pos	188.127	4.4673	1.38248	0.074293	0.051057	1.3564	no_sig	1.67186	0.00046698	0.0063555	0.46388	down	1.41072	0.532615	1.91343	0.185914	0.8876	0.40997
Hexadecanedioic acid	neg	285.206	7.6304	1.39792	0.077603	0.051057	1.0819	no_sig	1.30308	0.022152	0.090077	0.9005	down	2.73323	0.118913	2.95703	0.224997	2.6628	0.0925685
Ile Leu Ala	pos	316.221	4.2363	1.37761	0.077856	0.051057	1.115	no_sig	1.36115	0.013055	0.065626	0.57638	down	2.37935	0.219913	2.65298	0.220563	1.52913	0.804414
N-(3-acetamidopropyl)pyrrolidin-2-one	pos	217.154	2.2758	1.4088	0.082451	0.051057	1.2023	no_sig	1.56521	0.0020197	0.018325	0.68135	down	1.84123	0.381515	2.21365	0.201599	1.50827	0.323543
12-Ketodeoxycholic acid	neg	389.269	7.5194	1.33073	0.083794	0.051057	1.0499	no_sig	1.50085	0.0039539	0.02903	0.82084	down	4.43985	0.167204	4.66157	0.196749	3.8264	0.461372
Dodecanedioic acid	neg	229.144	6.1718	1.37307	0.084327	0.051057	1.0816	no_sig	1.23627	0.031742	0.11547	0.90202	down	3.63605	0.24478	3.93265	0.244675	3.54732	0.243803
(17alpha,23S)-Epoxy-28,29-dihydroxy-27-norlanost-8-ene-3,24-dione	neg	471.311	6.4285	1.32443	0.097193	0.051057	1.0559	no_sig	1.19473	0.03437	0.1212	0.62608	down	4.7573	0.261107	5.0232	0.193383	3.14495	1.70465
3-Methyl-alpha-ionyl acetate	pos	215.179	7.7453	1.31411	0.09802	0.051057	1.0538	no_sig	1.69103	0.00032282	0.0046788	0.86863	down	2.92753	0.187156	3.08513	0.0476595	2.67985	0.162492
Suberylglycine	neg	230.103	3.713	1.281	0.099212	0.051057	1.1263	no_sig	1.50179	0.0038013	0.028663	0.7503	down	2.39717	0.331017	2.69995	0.17095	2.02577	0.364178
3,3'-Dihydroxy-4',5,7-trimethoxyflavan	neg	331.118	3.7236	1.29576	0.10013	0.051057	1.0224	no_sig	1.84404	3.5553e-06	0.00010441	0.8517	down	3.63155	0.0874856	3.71275	0.0488918	3.16215	0.125311
Sebacic acid	neg	201.113	5.3747	1.2904	0.10081	0.051057	1.0347	no_sig	1.33482	0.01563	0.07268	0.86728	down	3.46123	0.0990955	3.58148	0.110951	3.10613	0.348327
Acetyl-L-tyrosine	neg	222.077	3.2986	1.29435	0.10262	0.051057	1.106	no_sig	1.26642	0.024051	0.094177	0.8519	down	1.89275	0.212507	2.09345	0.131299	1.7834	0.225567
(3beta,17alpha,23S)-17,23-Epoxy-3,28,29-trihydroxy-27-norlanost-8-en-24-one	pos	492.365	7.2894	1.3274	0.10586	0.051057	0.90545	no_sig	1.2052	0.027694	0.10483	0.9364	down	3.05253	0.343967	2.76392	0.116268	2.58813	0.098986
5'-Hydroxy-3',4',7-trimethoxyflavan	neg	315.124	4.4689	1.27637	0.10932	0.051057	1.0177	no_sig	1.8886	4.9509e-07	2.0464e-05	0.86732	down	3.72158	0.0551498	3.78757	0.0632864	3.28502	0.0762171
Homoveratric acid	neg	195.066	4.0318	1.25785	0.10944	0.051057	1.1063	no_sig	1.18354	0.043114	0.1432	0.8753	down	3.05243	0.332909	3.37682	0.244136	2.95572	0.325253
AF Toxin II	neg	323.149	4.4004	1.26064	0.11524	0.051057	1.0667	no_sig	1.84688	5.6579e-06	0.00015785	0.48237	down	2.69183	0.202169	2.87127	0.115006	1.38502	0.364678
3-(1-Hydroxymethyl-1-propenyl)pentanedioic acid	neg	201.076	3.4213	1.20086	0.11763	0.051057	1.0657	no_sig	1.4283	0.0075907	0.045544	0.90086	down	1.93257	0.136776	2.05962	0.0939175	1.85542	0.0997856
3,8-Dihydroxy-6-methoxy-7(11)-eremophilen-12,8-olide	neg	295.154	5.1374	1.20249	0.12378	0.051057	1.1334	no_sig	1.79019	2.7052e-05	0.00059197	0.42331	down	1.85315	0.244518	2.10042	0.220133	0.889133	0.300787
Pangamic acid	neg	435.275	7.5194	1.19666	0.12395	0.051057	1.0434	no_sig	1.53879	0.0026274	0.021882	0.83075	down	4.16127	0.157501	4.34167	0.181306	3.60683	0.371631
Oblongolide	pos	203.142	4.4115	1.22148	0.12542	0.051057	1.0895	no_sig	1.94776	5.0933e-12	2.2134e-09	0.23642	down	3.09327	0.354957	3.37025	0.105721	0.796783	0.114677
N-Alpha-acetyllysine	neg	187.108	1.2557	1.23428	0.12758	0.051057	1.0858	no_sig	1.31004	0.019054	0.082741	0.77663	down	1.371	0.107552	1.48862	0.116132	1.1561	0.239651
Corchorifatty acid A	neg	307.191	7.4789	1.19017	0.12963	0.051057	1.0479	no_sig	1.57567	0.0018793	0.017624	0.60298	down	4.29782	0.232582	4.50378	0.15384	2.71568	0.943432
3-hydroxy-3-(3,4,5-trimethoxyphenyl)propanoic acid	neg	255.087	3.53	1.14379	0.13127	0.051057	1.1269	no_sig	1.65005	0.00044667	0.0061541	0.62376	down	2.2685	0.367501	2.55637	0.135302	1.59457	0.397129
Galactosyl 4-hydroxyproline	pos	316.1	0.857	1.1726	0.1348	0.051057	0.9735	no_sig	1.34161	0.018433	0.080991	0.94783	down	3.58412	0.069643	3.48913	0.110413	3.3071	0.0936598
INDOLE-3-CARBINOL	pos	148.076	4.5582	1.19963	0.13971	0.051057	1.2811	no_sig	1.9479	5.9501e-12	2.2134e-09	0.35404	down	1.97857	0.769911	2.53483	0.0910832	0.897433	0.0431932
Dihydroartemisinin (DHA)	pos	267.158	4.4115	1.17607	0.1399	0.051057	1.0476	no_sig	1.84883	3.6636e-06	0.00010484	0.72345	down	3.4335	0.210697	3.59698	0.0870568	2.60225	0.227752
12-oxo-20-dihydroxy-leukotriene B4	neg	365.196	5.7282	1.15581	0.14058	0.051057	1.0333	no_sig	1.89919	3.4839e-07	1.62e-05	0.81294	down	3.2152	0.129693	3.32218	0.0743028	2.70073	0.0916577
2-beta-hydroxymedroxyprogesterone	neg	359.222	7.4173	1.21295	0.14247	0.051057	1.045	no_sig	1.87296	8.816e-07	3.0746e-05	0.61602	down	3.43438	0.144049	3.58898	0.162489	2.21088	0.239059
Peperinic acid	neg	181.086	3.9859	1.12914	0.14579	0.051057	1.049	no_sig	1.95278	6.8018e-15	7.5908e-12	0.001563	down	2.07367	0.127233	2.17535	0.067744	0.0034	0.000258199
5(Z),14(Z)-Eicosadienoic Acid	pos	309.278	8.4915	1.12276	0.14807	0.051057	1.0612	no_sig	1.22988	0.03287	0.11833	0.90305	down	3.00977	0.186154	3.1941	0.185725	2.88443	0.209361
Pubesenolide	pos	441.299	5.6681	1.16122	0.15045	0.051057	0.9829	no_sig	1.29607	0.022196	0.090077	0.9851	down	4.00722	0.0965613	3.9387	0.0188197	3.88002	0.0447485
(3beta,17alpha,23S)-17,23-Epoxy-3,29-dihydroxy-27-norlanost-8-en-24-one	neg	457.331	7.2673	1.1617	0.15425	0.051057	1.0622	no_sig	1.66657	0.00060768	0.0074255	0.75449	down	4.04672	0.238577	4.29825	0.276099	3.24297	0.392541
Polypropylene glycol (m w 1,200-3,000)	pos	176.127	1.7273	1.11867	0.15814	0.051057	0.81239	no_sig	1.71226	0.00015677	0.0026353	0.085907	down	3.52173	0.158043	2.86103	0.95552	0.245783	0.280394
Istamycin FU-10	pos	325.162	4.4115	1.11853	0.16512	0.051057	1.0413	no_sig	1.8929	4.0267e-07	1.7975e-05	0.73414	down	3.47565	0.194135	3.61915	0.0906565	2.65695	0.161875
(3beta,17alpha,23R)-17,23-Epoxy-3,29-dihydroxy-27-norlanost-8-ene-15,24-dione	neg	471.311	6.7021	1.12121	0.17193	0.051057	1.0291	no_sig	1.57846	0.0015205	0.015859	0.88315	down	4.8576	0.183714	4.99873	0.110673	4.41462	0.281593
5b-Cholestane-3a,7a,12a,23R,25-pentol	pos	417.335	7.7555	1.05587	0.1907	0.051057	1.0069	no_sig	1.27281	0.023625	0.093166	0.9289	down	4.08003	0.0268757	4.10833	0.0361959	3.81622	0.242254
Deoxyinosine	neg	251.078	3.0283	1.03749	0.19417	0.051057	1.0266	no_sig	1.72753	0.00016184	0.0026561	0.8692	down	3.60547	0.101752	3.70145	0.115875	3.2173	0.144333
11beta-PGE2	neg	351.216	6.1037	1.08027	0.19476	0.051057	1.3359	no_sig	1.48315	0.0049972	0.034005	0.6065	down	1.52462	0.768567	2.0367	0.296898	1.23525	0.402733
Trans-EKODE-(E)-Ib	neg	309.206	7.8261	1.02315	0.19695	0.051057	1.0746	no_sig	1.68467	0.00043621	0.0060851	0.64071	down	3.29772	0.332505	3.54382	0.218881	2.27057	0.508537
2,5-Dimethyl-4-ethoxy-3(2H)-furanone	pos	174.112	3.98	1.03086	0.20089	0.051057	1.1491	no_sig	1.37361	0.011985	0.062208	0.6501	down	1.74785	0.362924	2.00845	0.22227	1.3057	0.46239
6-methoxy-3-(4-methoxyphenyl)-3,4-dihydro-2H-1-benzopyran-7-ol	neg	285.113	5.406	1.04355	0.2129	0.051057	1.0308	no_sig	1.912	4.2026e-08	2.9394e-06	0.1295	down	3.15788	0.138943	3.25517	0.0861798	0.42155	0.42187
4-Hydroxybenzaldehyde	neg	121.03	3.94	1.0049	0.21504	0.051057	1.0339	no_sig	1.34498	0.015065	0.071779	0.89361	down	3.09178	0.118326	3.19653	0.131555	2.85645	0.223824
Ethyltestosterone	pos	317.247	6.0187	0.98252	0.21522	0.051057	0.91417	no_sig	1.27862	0.021065	0.08707	0.56343	down	2.16545	0.249231	1.97958	0.191145	1.11535	0.680624
Butyl 3-hydroxy-2-methylidenebutanoate	pos	236.127	5.1838	1.01141	0.21639	0.051057	1.1953	no_sig	1.53456	0.0031422	0.025048	0.51119	down	1.84643	0.572838	2.20707	0.212844	1.12823	0.586994
(3b,5a,22E,24S)-Stigmasta-7,22,25-trien-3-ol 3-glucoside	pos	537.39	4.9047	1.03751	0.2214	0.051057	1.132	no_sig	1.28707	0.019838	0.084798	0.53045	down	2.75172	0.578859	3.115	0.229988	1.65235	1.15874
2-(3-hydroxyphenyl)-3,4-dihydro-2H-1-benzopyran-3,7-diol	neg	257.081	4.1471	0.963852	0.22186	0.051057	1.1177	no_sig	1.56259	0.0016909	0.017095	0.43874	down	2.08822	0.356117	2.33393	0.225952	1.02398	0.65121
Indoleacetyl glutamine	pos	336.155	1.2484	0.982599	0.22481	0.051057	0.94886	no_sig	1.27444	0.022305	0.090189	0.83527	down	2.96738	0.123477	2.81562	0.231413	2.3518	0.306549
Ent-Prostaglandin F2alpha	neg	353.233	6.1142	1.02761	0.22629	0.051057	1.4017	no_sig	1.59027	0.0013799	0.014528	0.52342	down	1.39615	0.897584	1.95698	0.374607	1.02433	0.294095
Ile Tyr Tyr Tyr	pos	621.292	4.9717	0.950084	0.23281	0.051057	1.0246	no_sig	1.2981	0.018274	0.080606	0.90153	down	3.9791	0.156977	4.07712	0.0716731	3.67563	0.310595
Corosin	neg	517.316	6.4192	0.982917	0.23559	0.051057	1.0367	no_sig	1.43574	0.0066161	0.041782	0.85116	down	4.24345	0.209165	4.39935	0.180428	3.74457	0.389093
Leridol	pos	315.122	4.6878	0.979417	0.24087	0.051057	1.0396	no_sig	1.13936	0.045955	0.14823	0.58872	down	3.28472	0.20214	3.41477	0.116349	2.01035	1.37375
AH 6809	neg	297.076	4.7101	0.957525	0.24826	0.051057	1.0348	no_sig	1.32193	0.01463	0.070682	0.83904	down	3.02542	0.160145	3.13063	0.105714	2.62673	0.367547
Auberganol	pos	263.2	6.9504	0.963899	0.25267	0.051057	1.128	no_sig	1.66915	0.00059004	0.0073987	0.72744	down	1.76425	0.339163	1.99013	0.241023	1.4477	0.0476755
Yangonin	neg	257.081	5.2627	0.934801	0.25971	0.051057	1.1603	no_sig	1.89019	2.3939e-07	1.2722e-05	0.39758	down	1.63845	0.445665	1.90105	0.207101	0.755817	0.0276253
N2-gamma-Glutamylglutamine	neg	274.102	2.9523	0.942335	0.26065	0.051057	0.90973	no_sig	1.19871	0.032395	0.117	0.86839	down	1.93798	0.304678	1.76303	0.121711	1.531	0.169888
Methyl (+/-)-3-hydroxyhexanoate	pos	188.127	4.5703	0.929986	0.26484	0.051057	1.0699	no_sig	1.44939	0.006384	0.040712	0.60769	down	2.08347	0.257704	2.229	0.0973907	1.35455	0.560833
Quillaic acid 3-[galactosyl-(1->2)-[xylosyl-(1->3)]-glucuronide] 28-[6-acetyl-glucosyl-(1->3)-[xylosyl-(1->4)-rhamnosyl-(1->2)]-4-acetyl-fucosyl] ester	pos	825.349	3.0199	0.936105	0.26563	0.051057	0.86324	no_sig	1.36981	0.0082462	0.048951	0.71621	down	2.42012	0.482897	2.08913	0.400953	1.49627	0.0478403
Deoxyuridine	neg	227.067	3.007	0.883434	0.27189	0.051057	1.0164	no_sig	1.65114	0.00086902	0.0096983	0.91702	down	3.1775	0.0492266	3.22975	0.0875862	2.96175	0.0934508
Vitamin D5	pos	435.357	6.1484	0.869481	0.28737	0.051057	1.4509	no_sig	1.3889	0.0086425	0.049462	0.33068	down	2.38967	1.65618	3.4671	1.36135	1.14648	0.829247
Deoxycholic acid glycine conjugate	neg	448.307	7.1508	0.91015	0.29059	0.051057	1.0314	no_sig	1.71791	0.00015821	0.0026353	0.81287	down	3.83288	0.203766	3.95305	0.128326	3.21332	0.251103
Undecanedioic acid	neg	215.128	5.8254	0.844955	0.29347	0.051057	1.0279	no_sig	1.34326	0.015727	0.072826	0.85587	down	2.95395	0.101921	3.03635	0.131245	2.59872	0.310372
N-Acetyl-DL-methionine	neg	190.054	3.3515	0.842529	0.30782	0.051057	1.0282	no_sig	1.38264	0.0083561	0.049328	0.93967	down	2.81333	0.159487	2.89275	0.0433063	2.71822	0.111009
Asparaginyl-Arginine	pos	306.19	3.3991	0.869269	0.31459	0.051057	0.94706	no_sig	1.17006	0.044007	0.14487	0.69836	down	2.33708	0.191703	2.21337	0.177517	1.54573	0.623366
P-Acetaminobenzaldehyde	pos	164.07	4.1477	0.751979	0.33563	0.051057	1.4213	no_sig	1.73273	0.00020594	0.003192	0.091192	down	1.53397	1.20351	2.1802	0.76975	0.198817	0.132322
Inosine	neg	267.073	3.04	0.78342	0.33622	0.051057	1.0236	no_sig	1.74915	0.00015774	0.0026353	0.86923	down	3.79077	0.0987009	3.8803	0.171856	3.37287	0.0886348
3alpha-Hydroxyoreadone	neg	251.128	5.533	0.808729	0.34029	0.051057	1.0356	no_sig	1.92172	2.214e-08	1.9007e-06	0.23397	down	2.51313	0.119308	2.6027	0.160535	0.60895	0.233589
10-Hydroxymyristic acid methyl ester	neg	257.212	8.3034	0.804601	0.3434	0.051057	1.0276	no_sig	1.62423	0.00086648	0.0096983	0.8835	down	3.03538	0.131382	3.11902	0.134512	2.75565	0.109719
15(S)-HpEDE	neg	339.253	8.3542	0.769087	0.36248	0.051057	0.95783	no_sig	1.26862	0.026087	0.10013	0.84352	down	2.96928	0.183156	2.84408	0.229203	2.39903	0.304896
4-(sulfooxy)butanoic acid	neg	182.996	0.7116	0.755512	0.37648	0.051057	1.1029	no_sig	1.58171	0.0017657	0.017135	0.50918	down	1.4192	0.240074	1.56528	0.258704	0.797017	0.314044
4-Hydroxyproline galactoside	neg	292.103	2.9962	0.751227	0.37897	0.051057	1.022	no_sig	1.66776	0.00058748	0.0073987	0.87371	down	3.68942	0.128159	3.77047	0.149456	3.2943	0.155321
Taurine	neg	124.008	0.6898	0.768108	0.38853	0.051057	1.0351	no_sig	1.29684	0.016731	0.075601	0.8861	down	3.27415	0.237653	3.38908	0.157467	3.00308	0.256485
Germacrone-13-al	pos	250.18	3.6064	0.700134	0.39341	0.051057	0.87865	no_sig	1.15292	0.041125	0.13866	0.55693	down	2.98267	0.115031	2.62072	0.900139	1.45955	0.646323
Methionyl-Leucine	neg	261.125	3.5513	0.697088	0.39345	0.051057	0.92153	no_sig	1.21639	0.02771	0.10483	0.77068	down	2.38932	0.235831	2.20182	0.406694	1.6969	0.164398
7-Hydroxy-3-oxocholanoic acid	pos	408.31	7.5144	0.661417	0.40372	0.051057	1.0125	no_sig	1.2668	0.023387	0.092934	0.88109	down	5.07627	0.116571	5.13947	0.11262	4.52833	0.498751
{[1-(4-methoxyphenyl)pentan-3-yl]oxy}sulfonic acid	pos	316.121	3.6967	0.638937	0.40836	0.051057	1.0152	no_sig	1.48241	0.003613	0.027808	0.93867	down	2.947	0.10579	2.99183	0.0479902	2.80833	0.0974252
Desmethoxymatteucinol	pos	285.112	4.6488	0.685957	0.4122	0.051057	0.95706	no_sig	1.86529	1.2375e-06	3.9458e-05	0.57809	down	2.16373	0.157974	2.07082	0.18439	1.19712	0.0462939
(12S,15S)-15-O-Demethyl-10,29-dideoxy-11,12-dihydro-striatin C	neg	433.26	6.8957	0.634693	0.42024	0.051057	1.0405	no_sig	1.31672	0.01737	0.07778	0.6646	down	2.88743	0.203791	3.00425	0.23461	1.99663	0.756121
Lusitanicoside	pos	465.169	0.7602	0.617028	0.43342	0.051057	0.97159	no_sig	1.21559	0.033993	0.1212	0.8922	down	3.70705	0.24579	3.60173	0.151142	3.21345	0.319809
Prostaglandin PGE2 1-glyceryl ester	neg	425.253	5.9202	0.668214	0.44096	0.051057	1.1072	no_sig	1.80405	1.7164e-05	0.00041352	0.58774	down	2.77742	0.784176	3.07505	0.270147	1.80732	0.252836
(S)-(-)-Perillyl alcohol	pos	135.117	4.0354	0.63455	0.4537	0.051057	1.0186	no_sig	1.89166	2.7388e-07	1.3893e-05	0.28704	down	2.50297	0.0967839	2.54962	0.0923979	0.73185	0.323466
12alpha-hydroxy-3-oxo-5beta-cholan-24-oic Acid	neg	389.269	7.1894	0.599259	0.46167	0.051057	1.0176	no_sig	1.44309	0.0063097	0.040469	0.74249	down	4.10317	0.127056	4.17537	0.168337	3.10017	0.677897
Ne,Ne dimethyllysine	pos	238.154	1.3553	0.628917	0.46212	0.051057	0.98927	no_sig	1.31369	0.016877	0.075946	0.63485	down	3.15555	0.0894001	3.12168	0.042603	1.9818	0.88933
3-Formyl-6-hydroxyindole	neg	160.04	3.94	0.55816	0.46596	0.051057	1.0768	no_sig	1.58622	0.0015435	0.01595	0.64859	down	2.71183	0.513712	2.92012	0.33714	1.89395	0.412455
2,4-Dihydroxychalcone	pos	241.085	4.1382	0.568307	0.46735	0.051057	1.0606	no_sig	1.39979	0.0085383	0.049372	0.63082	down	2.66398	0.427834	2.82548	0.213095	1.78238	0.682434
6-(5-carboxy-2-hydroxy-3-methoxyphenoxy)-3,4,5-trihydroxyoxane-2-carboxylic acid	neg	359.061	5.7282	0.600979	0.47607	0.051057	1.0342	no_sig	1.32986	0.016432	0.075256	0.89492	down	2.30498	0.169155	2.38387	0.167748	2.13337	0.0986446
Thymine	pos	316.1	2.9184	0.580662	0.4771	0.051057	0.98569	no_sig	1.4477	0.0068893	0.042478	0.92131	down	4.08618	0.114346	4.0277	0.135166	3.71075	0.159515
Pulegenone	pos	121.102	3.9904	0.569129	0.49464	0.051057	0.95271	no_sig	1.77787	4.7425e-05	0.00091253	0.13989	down	2.10283	0.217015	2.00338	0.226569	0.28025	0.519385
Dihydroxycarteolol M1	pos	325.175	3.1812	0.568512	0.49912	0.051057	0.99074	no_sig	1.41503	0.0087832	0.05001	0.94874	down	4.35755	0.0928528	4.3172	0.0890583	4.0959	0.123741
(R)-Equol	neg	241.086	5.598	0.586894	0.50018	0.051057	1.0654	no_sig	1.86299	1.0117e-06	3.3404e-05	0.23228	down	2.43748	0.291282	2.59692	0.418207	0.603217	0.0725125
Cyclopassifloic acid D	neg	503.335	7.4068	0.577483	0.50092	0.051057	1.0211	no_sig	1.33097	0.016521	0.075256	0.82582	down	3.67302	0.168593	3.7507	0.182922	3.09742	0.473995
Sulfinpyrazone sulfide	pos	452.139	1.7114	0.549898	0.50116	0.051057	0.96263	no_sig	1.47822	0.0042605	0.030285	0.41834	down	2.35798	0.0937501	2.26987	0.266317	0.949583	0.75721
Carboxyprimaquine	pos	275.139	3.4839	0.559564	0.50612	0.051057	0.96395	no_sig	1.35168	0.011407	0.060049	0.7291	down	2.9528	0.125173	2.84635	0.321662	2.07527	0.455531
6b-Angeloyl-3b,8b,9b-trihydroxy-7(11)-eremophilen-12,8-olide	neg	379.175	3.8052	0.528437	0.50879	0.051057	1.0105	no_sig	1.21439	0.029815	0.11091	0.96033	down	3.21367	0.0900765	3.24738	0.0631903	3.11857	0.094646
Hernandulcin	pos	278.211	4.1037	0.527367	0.52989	0.051057	0.96093	no_sig	1.55671	0.0018201	0.017511	0.71638	down	3.00708	0.164629	2.88958	0.368677	2.07003	0.232785
Uric acid	neg	167.021	1.6109	0.503673	0.53149	0.051057	0.98712	no_sig	1.5283	0.0025885	0.02172	0.94616	down	3.6258	0.145183	3.57912	0.0697151	3.3864	0.0827372
Tetranor-PGAM	neg	309.135	5.0254	0.483832	0.53441	0.051057	1.0149	no_sig	1.5169	0.0022941	0.019652	0.93841	down	2.49473	0.111841	2.53187	0.0643731	2.37593	0.056913
2-Indolecarboxylic acid	pos	162.054	3.9349	0.458747	0.54257	0.051057	1.0462	no_sig	1.57273	0.0022181	0.019339	0.84419	down	3.25802	0.455422	3.4084	0.277713	2.87733	0.0873605
N-Acetylmuramate	neg	292.103	1.7768	0.531488	0.54434	0.051057	1.014	no_sig	1.66447	0.00061213	0.0074255	0.87536	down	4.0774	0.139759	4.13463	0.148498	3.61928	0.181623
Filfiline	pos	434.333	6.6476	0.472402	0.55042	0.051057	0.98269	no_sig	1.62342	0.00098319	0.010864	0.78001	down	3.20113	0.0947917	3.14572	0.176708	2.4537	0.286415
Cucurbitacin I 2-glucoside	pos	659.346	4.4795	0.501122	0.56345	0.051057	1.0176	no_sig	1.17855	0.044841	0.1459	0.86049	down	3.17842	0.185563	3.23427	0.0961735	2.78307	0.429505
Ganoderic acid L	neg	533.31	5.6755	0.487677	0.57544	0.051057	1.0074	no_sig	1.54813	0.0021926	0.019267	0.9203	down	4.2305	0.10922	4.2618	0.0518222	3.92212	0.178515
Epicatechin	neg	289.074	3.8151	0.471752	0.58287	0.051057	0.97901	no_sig	1.17704	0.035953	0.12539	0.83103	down	2.08867	0.119647	2.04482	0.124634	1.6993	0.29367
C12:5n-1,3,5,7,9	pos	191.106	3.9904	0.458861	0.58786	0.051057	0.98362	no_sig	1.87782	6.2834e-07	2.418e-05	0.50614	down	3.06727	0.148982	3.01702	0.13445	1.52703	0.269665
7,9-Illudadiene-3,14-diol	pos	276.196	3.7767	0.463003	0.59291	0.051057	0.95684	no_sig	1.54234	0.0022567	0.019523	0.62953	down	2.31445	0.17397	2.21455	0.365182	1.39412	0.264566
Benzenebutanoic acid	pos	165.09	3.9904	0.51774	0.59463	0.051057	0.98791	no_sig	1.91418	4.2141e-08	2.9394e-06	0.76229	down	2.27395	0.0909726	2.24645	0.0651189	1.71245	0.0484525
15-Deoxy-d-12,14-PGJ2	pos	317.21	5.0268	0.396073	0.61039	0.051057	0.99282	no_sig	1.38162	0.010361	0.055996	0.95801	down	3.51218	0.0878057	3.48697	0.0615148	3.34053	0.083857
1H-Imidazole-1-acetic acid	neg	125.036	2.214	0.417912	0.61157	0.051057	1.017	no_sig	1.66922	0.00051363	0.0066859	0.86269	down	2.75397	0.159633	2.80075	0.11977	2.41617	0.121969
1-Cyclopropyl-4-methyl-1,3-cyclohexanediol	pos	363.251	7.3103	0.418806	0.61311	0.051057	0.98559	no_sig	1.1512	0.044185	0.1449	0.88345	down	2.97833	0.103825	2.93542	0.151762	2.59328	0.295834
N5-(4-Methoxybenzyl)glutamine	pos	231.113	3.6064	0.377663	0.61511	0.051057	1.0147	no_sig	1.32878	0.01588	0.073231	0.88283	down	2.63663	0.148688	2.67537	0.075827	2.3619	0.229648
2-Hydroxymyristic acid	neg	243.196	7.6304	0.414241	0.62092	0.051057	1.0482	no_sig	1.17287	0.047471	0.15093	0.72097	down	1.66845	0.182156	1.7488	0.301307	1.26083	0.377586
Imidazoleacetic acid	neg	125.036	2.9317	0.405698	0.62147	0.051057	1.0132	no_sig	1.60944	0.0011449	0.012405	0.87893	down	3.15598	0.142715	3.19753	0.11352	2.81042	0.155347
Resibufogenin	pos	385.237	6.3962	0.359476	0.62577	0.051057	0.98012	no_sig	1.2529	0.020062	0.084798	0.79738	down	3.15632	0.193573	3.09357	0.200756	2.46675	0.46607
1-(2,5-dihydroxyphenyl)-3-(3-hydroxyphenyl)propan-1-one	pos	241.086	4.4115	0.372655	0.62687	0.051057	1.0457	no_sig	1.62755	0.00048452	0.0064372	0.69158	down	2.37748	0.409231	2.4861	0.258966	1.71933	0.217437
Xi-7-Hydroxyhexadecanedioic acid	neg	301.201	6.074	0.374598	0.67091	0.051057	1.0184	no_sig	1.30936	0.020245	0.084939	0.86328	down	3.23573	0.257053	3.2953	0.16288	2.84477	0.327144
Dihydroactinidiolide	pos	181.122	3.98	0.361562	0.67283	0.051057	0.98385	no_sig	1.56896	0.0017004	0.017095	0.87884	down	2.81065	0.160388	2.76527	0.169438	2.43023	0.0492147
17,23-Epoxy-29-hydroxy-27-norlanost-8-ene-3,15,24-trione	neg	469.296	7.2088	0.339697	0.67367	0.051057	0.99201	no_sig	1.26799	0.021196	0.087288	0.87408	down	4.25162	0.135228	4.21765	0.111238	3.68655	0.420559
13(S)-HpODE	neg	311.222	7.8549	0.342195	0.67489	0.051057	0.98593	no_sig	1.40449	0.011641	0.060995	0.91348	down	4.14613	0.197176	4.08778	0.228763	3.7341	0.116625
N-Acetyltyramine	pos	180.101	4.6715	0.351525	0.68329	0.051057	1.0404	no_sig	1.9121	4.1994e-08	2.9394e-06	0.27984	down	2.35695	0.480423	2.4521	0.16026	0.6862	0.215198
3-alpha-Androstanediol glucuronide	neg	467.267	5.2959	0.326766	0.68746	0.051057	0.99225	no_sig	1.28556	0.021962	0.08978	0.9381	down	3.5736	0.136784	3.54592	0.0601906	3.32642	0.170873
SIMMONDSIN-2'-FERULATE	neg	550.188	4.6828	0.350146	0.68826	0.051057	0.97912	no_sig	1.35457	0.013372	0.066921	0.86982	down	2.88012	0.25419	2.81997	0.203471	2.45287	0.183111
12-hydroxy-3Z,6Z-dodecadienoic acid	pos	195.137	4.0354	0.300807	0.6926	0.051057	1.006	no_sig	1.79678	2.1165e-05	0.00047239	0.21583	down	3.27945	0.0840963	3.29918	0.068431	0.71205	0.770606
Goshonoside F6	neg	615.337	6.074	0.333712	0.70272	0.051057	0.85885	no_sig	1.18109	0.044274	0.1449	0.39013	down	1.54685	1.0182	1.32852	0.712836	0.5183	0.335369
(+/-)-Enterolactone	pos	299.127	5.3635	0.304129	0.70618	0.051057	0.98697	no_sig	1.56334	0.0018411	0.017554	0.77808	down	3.95867	0.217781	3.90708	0.202399	3.04002	0.415408
Macrophorin B	neg	373.204	7.5796	0.281267	0.71493	0.051057	0.95595	no_sig	1.67503	0.00039567	0.0056611	0.5065	down	2.07157	0.50816	1.98032	0.191321	1.00303	0.373282
L-2-Amino-4-methylenepentanedioic acid	neg	158.046	1.5256	0.297413	0.71995	0.051057	1.0095	no_sig	1.27746	0.025594	0.099178	0.94551	down	2.51698	0.104557	2.54087	0.100173	2.40242	0.0626637
3-Oxocholic acid	pos	407.281	6.1596	0.277801	0.73198	0.051057	0.99402	no_sig	1.21409	0.031264	0.11515	0.93788	down	3.78932	0.137221	3.76665	0.0433272	3.53267	0.204456
Isoleucine	pos	132.102	4.1264	0.30141	0.73449	0.051057	1.0107	no_sig	1.44693	0.0071069	0.043341	0.66205	down	2.0952	0.135678	2.1177	0.0489951	1.40203	0.472154
1-Naphthaleneacetic acid sodium salt	pos	209.055	1.2591	0.24969	0.73484	0.051057	1.037	no_sig	1.50572	0.0035526	0.027725	0.47246	down	1.80542	0.385706	1.8723	0.188691	0.884583	0.551607
Dihyroxy-1H-indole glucuronide I	pos	343.114	3.1601	0.256811	0.73907	0.051057	1.0554	no_sig	1.20526	0.042151	0.14126	0.68689	down	2.20285	0.546955	2.32478	0.578447	1.59687	0.392415
5-Hydroxymethylcimetidine	pos	269.117	5.42	0.269987	0.74421	0.051057	0.98963	no_sig	1.94175	4.3085e-11	9.6165e-09	0.12008	down	2.55837	0.155749	2.53183	0.0838075	0.304033	0.144984
6-[(2-carboxyacetyl)oxy]-3,4,5-trihydroxyoxane-2-carboxylic acid	neg	279.038	2.397	0.239342	0.75766	0.051057	0.98899	no_sig	1.18707	0.042945	0.14306	0.88698	down	2.82535	0.141055	2.79425	0.167892	2.47843	0.254274
DUDP	pos	406.038	5.1958	0.252937	0.7606	0.051057	1.0113	no_sig	1.23098	0.027317	0.10405	0.93389	down	3.04015	0.190301	3.07437	0.153234	2.87113	0.0865692
Gibberellin A3	pos	329.139	5.2856	0.192798	0.76205	0.051057	0.94271	no_sig	1.15748	0.034011	0.1212	0.60209	down	1.86375	0.483564	1.75697	0.595774	1.05785	0.225356
3,5,9-Trihydroxyergost-7-en-6-one	pos	464.373	14.4776	0.24658	0.76981	0.051057	1.0036	no_sig	1.28849	0.019204	0.083068	0.96246	down	2.92543	0.0482462	2.93605	0.0624932	2.82583	0.0625447
Xanthine	neg	151.026	2.0997	0.272016	0.7699	0.051057	1.0036	no_sig	1.31008	0.018967	0.082685	0.94615	down	4.65047	0.0958714	4.66742	0.081913	4.41607	0.183672
Dihydroferulic acid 4-sulfate	neg	275.023	3.3623	0.279164	0.77305	0.051057	1.0436	no_sig	1.22813	0.031711	0.11547	0.68143	down	1.54187	0.471184	1.60917	0.189457	1.09653	0.418527
Thiosulfate	neg	112.938	1.2784	0.1966	0.77632	0.051057	0.99171	no_sig	1.22322	0.028315	0.1065	0.91589	down	2.83165	0.101128	2.80817	0.148767	2.57198	0.142784
Aflatoxin B1 dialcohol	pos	331.118	3.7645	0.246611	0.78221	0.051057	1.0069	no_sig	1.14552	0.040578	0.13764	0.74084	down	2.6751	0.089882	2.6936	0.114622	1.99552	0.654014
N2-(2-Carboxymethyl-2-hydroxysuccinoyl)arginine	pos	331.122	3.5835	0.274197	0.78225	0.051057	0.98845	no_sig	1.33582	0.012439	0.063676	0.71747	down	2.29052	0.155045	2.26407	0.139108	1.6244	0.449288
Dehydrocyanaropicrin	neg	343.118	5.3632	0.249726	0.78533	0.051057	1.0128	no_sig	1.69422	0.0003085	0.0045301	0.65175	down	2.55943	0.173307	2.59208	0.195056	1.6894	0.320192
Cassiaside	pos	449.08	4.6262	0.225885	0.79157	0.051057	0.98704	no_sig	1.3903	0.0093373	0.051586	0.90498	down	2.75905	0.258464	2.7233	0.141167	2.46453	0.112119
Mesobilirubinogen	pos	593.332	4.7093	0.217762	0.79845	0.051057	1.0038	no_sig	1.80632	2.0197e-05	0.00046	0.81957	down	5.3653	0.147698	5.38557	0.0897053	4.41385	0.274726
(2R,2'R)-3,3'-disulfanediylbis(2-acetamidopropanoic acid)	neg	323.038	3.1315	0.254316	0.79963	0.051057	0.97897	no_sig	1.46843	0.0052527	0.035527	0.74386	down	2.72372	0.395648	2.66645	0.291129	1.98347	0.316431
(+/-)-Equol	pos	243.101	5.602	0.223422	0.80669	0.051057	1.0181	no_sig	1.47012	0.0039518	0.02903	0.77061	down	3.00293	0.287385	3.05737	0.389951	2.35605	0.159079
18,25-dihydroxyvitamin D3	pos	417.332	7.1784	0.131444	0.80809	0.051057	0.9972	no_sig	1.48718	0.003801	0.028663	0.92463	down	3.64172	0.0859386	3.63153	0.0308139	3.35783	0.16039
3-Amino-2-piperidone	pos	153.04	3.0199	0.174917	0.81062	0.051057	1.0061	no_sig	1.56265	0.0021397	0.018951	0.8817	down	3.40742	0.139705	3.42823	0.12756	3.02268	0.180595
1H-Indole-3-carboxaldehyde	neg	144.045	4.5811	0.197361	0.82116	0.051057	1.0065	no_sig	1.22933	0.038547	0.13258	0.93945	down	3.21755	0.147392	3.23845	0.137218	3.04237	0.122809
13,14-Dihydro-15-keto-PGE2	neg	351.221	8.7224	0.189254	0.82694	0.051057	0.97869	no_sig	1.51106	0.0029629	0.023961	0.73332	down	3.6744	0.713736	3.5961	0.314876	2.63708	0.450835
Tyrosyl-Isoleucine	pos	277.154	3.7314	0.178279	0.832	0.051057	1.0265	no_sig	1.15648	0.039515	0.13486	0.62924	down	2.4113	0.373298	2.4752	0.539636	1.55748	0.678776
Uracil	neg	111.021	1.2784	0.17454	0.84066	0.051057	1.0037	no_sig	1.33269	0.015392	0.071875	0.91697	down	3.09053	0.0985021	3.10187	0.0733518	2.84433	0.183319
(3a,5b)-24-oxo-24-[(2-sulfoethyl)amino]cholan-3-yl-b-D-Glucopyranosiduronic acid	neg	658.322	5.5119	0.164293	0.8502	0.051057	1.0192	no_sig	1.40061	0.009144	0.051024	0.50479	down	2.53222	0.520969	2.58088	0.209427	1.3028	0.86191
Hypoxanthine	pos	137.046	3.0199	0.11898	0.86248	0.051057	1.0025	no_sig	1.72844	0.00017474	0.0028263	0.92111	down	3.92647	0.09895	3.93642	0.0766737	3.62587	0.0921565
Benzoyl ecgonine	pos	307.167	4.2783	0.102223	0.86857	0.051057	1.0022	no_sig	1.15783	0.046291	0.14845	0.90502	down	3.35453	0.0751752	3.36193	0.0620321	3.04262	0.307866
3-hydroxyhexanoyl carnitine	pos	290.195	3.9904	0.159012	0.87803	0.051057	0.9937	no_sig	1.48599	0.0044257	0.031064	0.81919	down	2.94365	0.219253	2.9251	0.146091	2.3962	0.288718
Phytosphingosine	pos	318.3	6.1054	0.10472	0.88222	0.051057	1.02	no_sig	1.37161	0.00951	0.052282	0.70218	down	1.73435	0.39381	1.76903	0.324507	1.24218	0.174138
(+/-)-3',4'-Methylenedioxy-5,7-dimethylepicatechin	neg	329.103	4.6489	0.11539	0.90211	0.051057	1.0017	no_sig	1.93672	1.1023e-09	1.7573e-07	0.71203	down	4.57052	0.100924	4.57835	0.0953621	3.25992	0.0993454
1b-Hydroxycholic acid	neg	423.275	5.598	0.0509536	0.91776	0.051057	0.99777	no_sig	1.37564	0.01289	0.065089	0.95271	down	4.42347	0.195004	4.4136	0.073331	4.20487	0.13603
METHACHOLINE	pos	160.133	0.7715	0.0750578	0.92046	0.051057	1.0057	no_sig	1.19589	0.040731	0.13774	0.80059	down	3.07825	0.179679	3.09588	0.340517	2.47853	0.479054
3-Pentadecylphenol	pos	327.267	6.8106	0.108611	0.92337	0.051057	0.99537	no_sig	1.28188	0.023179	0.092934	0.86399	down	2.77765	0.207647	2.76478	0.20483	2.38875	0.237993
2-Aminomuconic acid semialdehyde	neg	140.035	2.9962	0.106375	0.92403	0.051057	1.0083	no_sig	1.66291	0.00048276	0.0064372	0.44432	down	1.59343	0.213378	1.60658	0.211873	0.713833	0.331603
Imidazoleacetic acid riboside	neg	257.077	3.0507	0.0514047	0.93658	0.051057	0.99578	no_sig	1.23172	0.035513	0.12463	0.85098	down	2.47893	0.0867605	2.46848	0.272911	2.10063	0.200486
3-Phenylpropyl acetate	pos	211.132	3.98	0.108344	0.93902	0.051057	0.9988	no_sig	1.773	5.8898e-05	0.0011141	0.85738	down	3.24555	0.0937964	3.24165	0.0596622	2.77933	0.144182
Phenylalanylphenylalanine	pos	295.147	5.2736	0.0615194	0.94404	0.051057	1.0047	no_sig	1.13369	0.049693	0.15491	0.73892	down	2.54353	0.201584	2.5556	0.316039	1.88838	0.589076
Isokobusone	pos	264.195	3.81	0.0661877	0.94958	0.051057	0.99501	no_sig	1.85437	2.0376e-06	6.1459e-05	0.075577	down	2.19925	0.186299	2.18828	0.329173	0.165383	0.328132
Simvastatin hydroxy acid	neg	435.275	7.1894	0.0173965	0.95166	0.051057	1.0014	no_sig	1.43733	0.0068209	0.04229	0.83499	down	3.9155	0.126034	3.92102	0.153301	3.274	0.397534
(23S,24S)-17,23-Epoxy-24,29-dihydroxy-27-norlanost-8-ene-3,15-dione	pos	473.325	6.4259	0.0438239	0.96166	0.051057	1.0009	no_sig	1.20739	0.030103	0.11161	0.92421	down	4.9524	0.150547	4.95693	0.140118	4.58125	0.301677
Enterodiol	pos	267.138	5.0611	0.0628558	0.96735	0.051057	0.99725	no_sig	1.3446	0.011316	0.060049	0.81089	down	1.87983	0.254643	1.87467	0.104649	1.52015	0.233633
Lysyl-Gamma-glutamate	pos	612.347	5.6798	0.0212986	0.97536	0.051057	1.0011	no_sig	1.82149	1.7415e-05	0.00041352	0.72097	down	3.13535	0.223644	3.13868	0.0733057	2.2629	0.245321
Ser Ser Lys	pos	321.18	4.9717	0.023828	0.97961	0.051057	1.0005	no_sig	1.41795	0.0084865	0.049328	0.85493	down	3.3987	0.148447	3.40055	0.0536456	2.90723	0.333454
(25S)-1alpha,25,26-trihydroxyvitamin D2	pos	445.33	6.2962	0.00963306	0.98847	0.051057	1.0007	no_sig	1.22031	0.029165	0.10922	0.73515	down	3.06887	0.26886	3.07102	0.181764	2.25767	0.691423
Aminoglutethimide	pos	250.154	1.9878	0.0280939	0.99669	0.051057	0.99995	no_sig	1.29494	0.018831	0.082415	0.76011	down	3.65235	0.0725457	3.65217	0.0635019	2.77603	0.697074
Alpha-dihydroartemisinin	neg	283.154	5.2505	0.00998802	0.99754	0.051057	0.9999	no_sig	1.30887	0.01782	0.079232	0.91349	down	2.0414	0.126789	2.0412	0.0627937	1.86462	0.124537
Resolvin D5	pos	361.235	7.4287	0.0410971	0.99873	0.051057	1.00002	no_sig	1.56962	0.001732	0.017135	0.82872	down	3.80085	0.0773338	3.80093	0.0845974	3.14992	0.333223
PE(22:4(7Z,10Z,13Z,16Z)/P-18:0)	neg	778.57	9.907	2.2326	0.00035712	0.051057	0.84241	down	1.81151	1.6895e-05	0.00041352	1.179	up	2.99918	0.165861	2.52655	0.111974	2.97882	0.0694455
Gamma-Glutamylglutamic acid	neg	275.088	1.1963	2.16812	0.00076891	0.051057	0.84598	down	1.67944	0.00029051	0.0043812	1.2495	up	2.46555	0.133328	2.0858	0.11854	2.60623	0.178733
Berberine	pos	336.123	4.1477	2.17325	0.00084889	0.051057	1.2311	up	1.49557	0.0046935	0.032333	1.2671	up	3.11057	0.214937	3.82937	0.266522	4.85212	0.572874
L-N-(1H-Indol-3-ylacetyl)glutamic acid	pos	368.121	3.0872	2.15335	0.0011141	0.051057	0.60153	down	1.54674	0.0018561	0.017554	1.5265	up	2.96707	0.546324	1.78477	0.210074	2.72442	0.455253
Gln Tyr Tyr Tyr	pos	636.272	3.0652	2.04976	0.0026707	0.051057	0.89016	down	1.20195	0.034427	0.1212	1.1132	up	2.58228	0.0631802	2.29865	0.147009	2.55895	0.186979
N-decanoyl-L-Homoserine lactone	pos	256.19	3.2236	1.90487	0.007164	0.051057	1.2326	up	1.28098	0.022996	0.092649	1.1904	up	1.52498	0.199452	1.87973	0.125465	2.23755	0.270603
Gamma-Glutamylmethionine	pos	261.088	3.573	1.81966	0.010374	0.051057	0.72193	down	1.26216	0.0234	0.092934	1.5268	up	1.85913	0.3409	1.34217	0.136588	2.04917	0.575605
Brassica napus non-fluorescent chlorophyll catabolite 3	pos	631.279	5.0716	1.80944	0.011722	0.051057	1.0887	up	1.41974	0.0068008	0.04229	1.1071	up	2.44612	0.134129	2.66317	0.0831039	2.94833	0.168288
(9Z,11R,12S,13S,15Z)-12,13-Epoxy-11-hydroxy-9,15-octadecadienoic acid	pos	293.21	5.8778	1.81481	0.012524	0.051057	0.96397	down	1.41944	0.0073277	0.044444	1.0564	up	3.76612	0.0803419	3.63042	0.0593874	3.83503	0.122853
3-carboxy-4-methyl-5-pentyl-2-furanpropanoic acid	neg	267.123	5.1046	1.78864	0.015736	0.051057	0.51504	down	1.34985	0.014725	0.070791	2.7942	up	1.41777	0.457129	0.7302	0.267207	2.04033	0.959106
Glutamylmethionine	neg	277.085	3.0962	1.6851	0.019491	0.051057	0.94463	down	1.31973	0.013765	0.067971	1.0339	up	2.825	0.118642	2.66858	0.0420296	2.75917	0.0533647
Glutamyltyrosine	neg	309.108	3.0962	1.65338	0.022842	0.051057	0.95253	down	1.41519	0.0066267	0.041782	1.0547	up	2.91612	0.100582	2.7777	0.0561939	2.92968	0.0822078
Asparaginyl-Proline	pos	271.14	2.8862	1.67444	0.023804	0.051057	0.94333	down	1.79778	4.1082e-05	0.00080434	1.1548	up	3.05235	0.0996035	2.87937	0.105772	3.32497	0.0977869
Malic acid	neg	133.014	1.1591	1.67034	0.025339	0.051057	0.84996	down	1.19699	0.03756	0.13018	1.2411	up	2.47897	0.28181	2.10703	0.14454	2.61495	0.451402
Glu Gly Val	pos	304.15	1.4665	1.66354	0.025726	0.051057	0.96271	down	1.80091	1.4591e-05	0.00037008	1.1427	up	3.34845	0.0656104	3.22358	0.0841281	3.68348	0.101382
Pseudoecgonine	pos	218.138	3.2137	1.67848	0.025859	0.051057	0.6788	down	1.42001	0.0061708	0.039807	1.8287	up	1.92168	0.351987	1.30443	0.39355	2.38542	0.578341
3-(1,1-Dimethylallyl)scopoletin	neg	259.098	4.8787	1.65684	0.025965	0.051057	1.0943	up	1.27504	0.019915	0.084798	1.0829	up	2.21672	0.148312	2.42572	0.100115	2.6267	0.127949
2,5-Octadien-1-ol	pos	275.2	5.2061	1.67823	0.027491	0.051057	0.94858	down	1.5932	0.0011075	0.012118	1.1002	up	2.87608	0.0954274	2.72818	0.0857031	3.00162	0.104637
1-hexadecylpyridinium	pos	304.299	6.8006	1.58962	0.033304	0.051057	0.85808	down	1.16538	0.038825	0.13291	1.0804	up	3.79195	0.475659	3.25378	0.108561	3.51545	0.220945
PG(16:0/0:0)[U]	neg	483.273	9.2866	1.62785	0.035443	0.051057	0.93444	down	1.50142	0.0041168	0.029641	1.1235	up	4.4328	0.136603	4.1422	0.229869	4.65362	0.206757
6''-O-Acetyldaidzin	neg	457.115	3.8596	1.58468	0.037104	0.051057	0.35772	down	1.90175	2.1345e-07	1.191e-05	6.5196	up	1.14577	0.623934	0.409867	0.281958	2.67217	0.294543
4-Hydroxy-(3',4'-dihydroxyphenyl)-valeric acid	neg	225.077	3.2708	1.60519	0.040015	0.051057	0.53405	down	1.73266	0.00018673	0.0029606	2.4426	up	1.819	0.601814	0.971433	0.53218	2.37278	0.119991
Acetyl-DL-Valine	neg	158.082	3.3748	1.54187	0.045826	0.051057	1.0985	up	1.66666	0.00027403	0.0041892	1.1483	up	2.01057	0.160207	2.20863	0.109928	2.53613	0.0765227
7-Sulfocholic acid	pos	994.523	6.2059	1.50055	0.055363	0.051057	0.82124	no_sig	1.48332	0.0058584	0.038875	1.2949	up	4.23283	0.439667	3.47617	0.644819	4.50127	0.128366
3-Hydroxy-6,8-dimethoxy-7(11)-eremophilen-12,8-olide	neg	309.169	5.697	1.44628	0.064821	0.051057	0.85055	no_sig	1.57894	0.001253	0.013318	1.2372	up	2.28312	0.347109	1.9419	0.121736	2.4025	0.19741
(4E,8E,10E-d18:3)sphingosine	pos	296.257	7.8048	1.407	0.068822	0.051057	0.97634	no_sig	1.35011	0.013754	0.067971	1.0299	up	3.68603	0.0789574	3.59882	0.0540239	3.7065	0.0600026
2-Dodecylbenzenesulfonic acid	neg	325.183	8.9425	1.4444	0.069592	0.051057	0.97091	no_sig	1.11608	0.04847	0.15272	1.0315	up	4.61043	0.0730159	4.47633	0.128252	4.61747	0.0573248
D-(+)-Malic acid	neg	133.014	0.7828	1.41723	0.072034	0.051057	0.74981	no_sig	1.31292	0.019822	0.084798	1.5175	up	2.08832	0.421902	1.56585	0.39929	2.37615	0.518402
6-O-Oleuropeoylsucrose	neg	507.205	1.3609	1.3312	0.075527	0.051057	1.5726	no_sig	1.3499	0.011803	0.061552	1.3344	up	1.11943	0.608282	1.76045	0.390639	2.34913	0.176134
4-hydroxy-5-(3-methoxyphenyl)pentanoic acid	pos	225.112	3.7089	1.33354	0.077668	0.051057	0.43038	no_sig	1.87059	6.8917e-07	2.5637e-05	5.8773	up	0.7788	0.425069	0.335183	0.271865	1.96998	0.193872
(+/-)Abscisic Acid	neg	263.128	4.7666	1.33023	0.083055	0.051057	1.2122	no_sig	1.12423	0.04609	0.14823	1.1001	up	1.98712	0.469503	2.40882	0.139275	2.64993	0.191605
Emodinanthranol	neg	255.065	4.8892	1.34766	0.083938	0.051057	0.89528	no_sig	1.48281	0.0046372	0.032333	1.1699	up	2.57887	0.308453	2.3088	0.0622771	2.70098	0.23364
3b,15b,17a-Trihydroxy-pregnenone	neg	347.22	9.0108	1.3823	0.089779	0.051057	0.92757	no_sig	1.21665	0.031558	0.11547	1.1092	up	3.47607	0.139586	3.22428	0.265262	3.57635	0.170176
Epsilon-caprolactam	pos	131.118	0.7819	1.28629	0.097478	0.051057	0.033692	no_sig	1.58108	0.0016552	0.016947	113.39	up	0.489233	0.578249	0.0164833	0.00148819	1.86897	0.971681
Myricanene A 5-[arabinosyl-(1->6)-glucoside]	pos	667.295	4.18	1.28826	0.10426	0.051057	0.96972	no_sig	1.36508	0.010575	0.056738	1.1154	up	3.48602	0.0814656	3.38045	0.104	3.77045	0.257865
Mevalonolactone	pos	172.096	3.855	1.29129	0.10634	0.051057	0.98128	no_sig	1.92069	3.2753e-09	3.6201e-07	1.5335	up	1.61237	0.00748836	1.58218	0.0372862	2.4263	0.0912241
1-Methylnicotinamide	pos	137.071	0.7402	1.2903	0.10665	0.051057	0.97839	no_sig	1.56661	0.0017578	0.017135	1.4927	up	1.3665	0.00731984	1.33697	0.0365221	1.9957	0.346719
4'-Hydroxyfenoprofen glucuronide	pos	435.128	3.2752	1.29027	0.10665	0.051057	0.97906	no_sig	1.90561	6.9957e-08	4.5925e-06	1.8108	up	1.41837	0.00736086	1.38867	0.0367291	2.51465	0.176676
Armexifolin	pos	307.091	3.4941	1.28907	0.10705	0.051057	0.97731	no_sig	1.35849	0.012339	0.063457	1.7064	up	1.2889	0.00726888	1.25965	0.0362172	2.1495	0.652267
N-Arachidonoyl glycine	pos	379.295	5.9871	1.2377	0.10709	0.051057	0.97329	no_sig	1.77492	3.287e-05	0.00069213	1.0872	up	4.37662	0.112594	4.2597	0.0955518	4.63108	0.0673945
Tryptophyl-Histidine	pos	306.136	1.1773	1.27289	0.10946	0.051057	0.93902	no_sig	1.20749	0.030582	0.11301	1.0891	up	2.6193	0.157695	2.45958	0.128281	2.67885	0.146665
Indolelactic acid	neg	204.066	4.3421	1.31141	0.11383	0.051057	1.4797	no_sig	1.17519	0.034198	0.1212	1.754	up	0.911933	0.285792	1.3494	0.486889	2.36685	0.790272
CMPF	neg	239.092	3.8151	1.22388	0.13492	0.051057	0.78941	no_sig	1.9178	1.241e-08	1.1541e-06	2.8397	up	1.2438	0.288545	0.981867	0.215462	2.7882	0.109875
(4-tert-Butyl-phenoxy)-acetic acid	pos	209.116	3.8325	1.24636	0.13804	0.051057	0.917	no_sig	1.93454	2.8249e-10	5.2543e-08	2.0767	up	1.65405	0.180226	1.51677	0.0615099	3.14983	0.135169
6-Acetyl-2,2-dimethyl-2H-1-benzopyran	pos	468.213	5.3081	1.11961	0.15242	0.051057	0.93018	no_sig	1.51446	0.0033761	0.026721	2.4243	up	0.91645	0.0862462	0.852467	0.0330528	2.06663	0.710038
Gibberellin A93	neg	361.126	1.2424	1.1189	0.16668	0.051057	0.94281	no_sig	1.56667	0.0012124	0.01301	1.1613	up	2.56203	0.162502	2.41552	0.147789	2.80505	0.127534
Prenol	pos	128.107	1.3972	1.07429	0.16677	0.051057	0.31565	no_sig	1.43507	0.007483	0.045141	6.5074	up	0.729033	0.69836	0.230117	0.268363	1.49745	0.804737
Crispolide	pos	263.127	4.8155	1.06292	0.17257	0.051057	1.1478	no_sig	1.38098	0.0099637	0.054463	1.1013	up	2.21888	0.490868	2.54688	0.0911834	2.8048	0.157336
3alpha,7alpha-Dihydroxycoprostanic acid	neg	433.332	9.0108	1.07599	0.18016	0.051057	0.94158	no_sig	1.278	0.017987	0.079656	1.1855	up	2.7494	0.192009	2.58878	0.158914	3.0691	0.345288
N-Acetyl-DL-tryptophan	neg	245.093	4.1933	1.03871	0.18383	0.051057	0.73351	no_sig	1.55661	0.0019265	0.017841	3.0298	up	1.12435	0.395746	0.824717	0.252164	2.49875	0.86214
7-Dehydrodesmosterol	pos	383.328	8.3353	1.06517	0.18805	0.051057	0.91924	no_sig	1.47167	0.0042221	0.030204	1.2323	up	3.07548	0.193654	2.8271	0.342089	3.48388	0.204791
Gravacridonediol methyl ether	pos	397.202	3.867	1.09637	0.19039	0.051057	0.98841	no_sig	1.53238	0.0025615	0.021656	1.0573	up	3.75348	0.0526748	3.70997	0.0449858	3.92262	0.110373
(1E,4Z,6a,8b,10a)-8-Angeloyloxy-10,15-dihydroxy-3-oxo-1,4,11(13)-germacratrien-12,6-olide	neg	375.145	4.4689	1.03525	0.19514	0.051057	0.9239	no_sig	1.56376	0.0023069	0.019652	1.2224	up	2.54077	0.22068	2.34742	0.219672	2.86955	0.186184
4-Phenyl-2-butyl acetate	pos	193.121	3.822	1.04446	0.21018	0.051057	0.96463	no_sig	1.87298	6.2695e-07	2.418e-05	1.2429	up	2.59152	0.135571	2.49987	0.0710056	3.10715	0.10017
Lys Leu	pos	260.196	1.8284	1.04777	0.21472	0.051057	1.0416	no_sig	1.14237	0.037359	0.12988	1.0811	up	3.24897	0.134702	3.38425	0.184382	3.65872	0.177292
Asticolorin B	pos	501.165	3.0972	0.987972	0.22199	0.051057	6.4113	no_sig	1.86325	1.0177e-06	3.3404e-05	7.7337	up	0.0636167	0.136661	0.407867	0.575042	3.1543	0.107853
(R)-Juziphine	pos	313.161	3.0306	0.982287	0.22743	0.051057	0.97222	no_sig	1.25438	0.026109	0.10013	1.048	up	2.54	0.109735	2.46943	0.0549038	2.58805	0.0855847
Glycylprolylhydroxyproline	pos	318.166	3.0652	0.965392	0.2315	0.051057	0.98005	no_sig	1.27831	0.017424	0.07778	1.0522	up	3.93918	0.0918972	3.86058	0.102903	4.06227	0.120637
Dihydrocaffeic acid 3-sulfate	pos	304.048	3.3056	0.96927	0.23499	0.051057	0.89802	no_sig	1.88407	7.1314e-07	2.5673e-05	1.9552	up	1.28638	0.229361	1.1552	0.0356702	2.25865	0.223383
15-HETE	pos	343.223	8.0131	0.964662	0.23562	0.051057	0.94664	no_sig	1.26365	0.023922	0.094005	1.0674	up	2.5686	0.222857	2.43155	0.0964847	2.59533	0.0982582
(E)-Suberenol	pos	261.111	4.8822	0.948697	0.24256	0.051057	1.0592	no_sig	1.32887	0.014307	0.069725	1.1536	up	2.02922	0.115818	2.14925	0.182442	2.4793	0.170038
Daidzein	pos	255.065	5.0268	0.934981	0.24358	0.051057	0.89028	no_sig	1.13314	0.04442	0.14495	1.3587	up	3.07645	0.356215	2.73892	0.494048	3.72123	0.818357
1-Octen-3-yl glucoside	neg	289.165	5.2277	0.994723	0.24761	0.051057	0.96306	no_sig	1.33449	0.01478	0.070791	1.0967	up	2.25835	0.0973999	2.17493	0.116575	2.38517	0.109422
Thr Ala Gln	pos	319.161	0.7207	0.94029	0.25859	0.051057	1.1208	no_sig	1.42131	0.0068101	0.04229	1.2631	up	1.86427	0.400531	2.08952	0.127975	2.6392	0.338488
7-a,25-Dihydroxycholesterol	pos	347.221	4.8822	0.909965	0.26565	0.051057	0.96854	no_sig	1.18086	0.045151	0.14648	1.0565	up	3.1598	0.109415	3.0604	0.153501	3.23325	0.0704892
Citreoviridin C	pos	367.19	3.0532	0.898226	0.27119	0.051057	0.98805	no_sig	1.20292	0.031766	0.11547	1.0398	up	3.3035	0.051905	3.26402	0.0552475	3.39385	0.102454
6beta-Hydroxy-D-homo-17a-oxaandrost-4-ene-3,17-dione	pos	319.19	6.4459	0.889203	0.2872	0.051057	0.92936	no_sig	1.31378	0.020676	0.086099	1.1556	up	3.06885	0.321929	2.85207	0.286867	3.29593	0.220226
Coroloside	pos	345.179	3.0079	0.830425	0.28806	0.051057	0.93998	no_sig	1.20569	0.035916	0.12539	1.1351	up	2.23878	0.146394	2.10442	0.224212	2.38872	0.136384
Dihomo-gamma-Linolenoyl ethanolamide	pos	367.331	6.4661	0.870344	0.29218	0.051057	0.87246	no_sig	1.4912	0.0038292	0.02868	1.3647	up	2.28512	0.492427	1.99368	0.317769	2.72085	0.296242
2-Phenylaminoadenosine	neg	357.134	3.0182	0.859888	0.30698	0.051057	0.89078	no_sig	1.14329	0.045529	0.14728	1.306	up	1.52815	0.18642	1.36125	0.292286	1.77773	0.284472
2,2-dimethyl-3,4-dihydro-2H-1-benzopyran-4,5,7-triol	neg	209.081	4.5024	0.864319	0.31162	0.051057	0.81439	no_sig	1.63133	0.00059814	0.007417	1.9819	up	1.07592	0.335259	0.876217	0.251361	1.73653	0.29872
N-Phenylacetylphenylalanine	neg	282.114	4.7542	0.773391	0.31728	0.051057	1.1136	no_sig	1.40524	0.0090561	0.051024	1.3553	up	1.4615	0.298421	1.62753	0.187998	2.20577	0.35373
N-Jasmonoylisoleucine	pos	324.216	4.7458	0.862441	0.32212	0.051057	0.99108	no_sig	1.70941	0.00018836	0.0029606	1.0961	up	3.2187	0.0486641	3.19	0.0377856	3.49653	0.113331
Phenylalanyl-Aspartate	pos	263.102	3.5607	0.770986	0.33185	0.051057	1.1796	no_sig	1.47799	0.003864	0.028748	1.8551	up	1.02685	0.131619	1.21125	0.38229	2.24693	0.487693
Sequiterpene Lactone 326	pos	265.143	4.7522	0.734906	0.35408	0.051057	1.0309	no_sig	1.31846	0.015179	0.071779	1.1062	up	2.57667	0.153739	2.65617	0.099135	2.93825	0.191534
3-Hydroxy-4-methoxyphenylacetic acid	pos	165.054	3.3576	0.829104	0.35435	0.051057	0.57829	no_sig	1.94433	3.4494e-11	9.6165e-09	6.6621	up	0.840183	0.809161	0.485867	0.103564	3.23688	0.173665
S-methylcaptopril	pos	231.104	4.3888	0.743472	0.35758	0.051057	1.077	no_sig	1.14889	0.043933	0.14487	1.3843	up	1.59917	0.245802	1.72228	0.14514	2.3841	0.625609
Xanthurenic acid	pos	206.044	3.3259	0.809034	0.35768	0.051057	0.84267	no_sig	1.48902	0.0046696	0.032333	1.723	up	1.81298	0.546495	1.52775	0.372676	2.63235	0.57096
Sakuranetin	neg	285.076	6.1142	0.755216	0.35799	0.051057	0.84814	no_sig	1.42151	0.0079484	0.047435	1.6368	up	1.93248	0.641412	1.63902	0.228898	2.68267	0.668011
Methyl dioxindole-3-acetate	neg	220.061	3.7361	0.747919	0.36156	0.051057	1.4104	no_sig	1.8086	3.9388e-05	0.00079922	2.4687	up	0.698883	0.496145	0.9857	0.451426	2.43338	0.114235
2''-O-p-Coumaroylvitexin	neg	577.13	4.0424	0.71071	0.36172	0.051057	0.94416	no_sig	1.73229	0.0001098	0.0019146	1.4876	up	1.99048	0.216025	1.87933	0.14475	2.79563	0.300688
1-(2-Furyl)butan-3-one	neg	137.061	3.3855	0.802696	0.36824	0.051057	0.89556	no_sig	1.92501	2.44e-09	3.4039e-07	1.9337	up	1.78692	0.424644	1.60028	0.12574	3.09453	0.113323
Ascorbalamic acid	neg	262.056	0.7726	0.732901	0.36915	0.051057	1.0238	no_sig	1.84765	1.6519e-06	5.121e-05	1.2861	up	2.63498	0.125677	2.69782	0.0807776	3.46958	0.153322
N-Hydroxy-L-tryptophan	pos	221.092	2.9522	0.762478	0.3713	0.051057	0.91952	no_sig	1.40223	0.0084848	0.049328	1.4666	up	1.62425	0.143529	1.49353	0.277317	2.19042	0.388219
Sinapic acid	neg	223.061	4.078	0.73686	0.38364	0.051057	0.74728	no_sig	1.26946	0.024535	0.095739	1.8889	up	1.2547	0.53992	0.937617	0.560343	1.7711	0.427343
Isorhamnetin 3-O-[4-Hydroxy-E-cinnamoyl-(->6)-b-D-glucopyranosyl-(1->2)-a-L-rhamnopyranoside]	neg	769.204	3.8491	0.6543	0.41089	0.051057	2.2824	no_sig	1.13589	0.043772	0.14487	3.4595	up	0.26905	0.248288	0.614083	0.86404	2.12442	1.18215
Gamma-CEHC	neg	263.128	5.7282	0.738464	0.41184	0.051057	1.1062	no_sig	1.13825	0.048582	0.15272	1.1508	up	1.70433	0.39494	1.88538	0.259816	2.16967	0.112533
3-METHYLORSELLINIC ACID	neg	181.05	3.3855	0.673627	0.41601	0.051057	1.1269	no_sig	1.74499	7.9903e-05	0.0014862	1.4891	up	1.96152	0.551124	2.21043	0.355757	3.29147	0.12957
Folinic acid	pos	474.174	3.1082	0.698443	0.43537	0.051057	0.70839	no_sig	1.13047	0.048078	0.152	2.8185	up	1.07078	0.665198	0.758533	0.543884	2.13792	1.2575
Niacin (Nicotinic acid)	pos	124.039	1.2591	0.65538	0.44218	0.051057	0.99219	no_sig	1.15571	0.03861	0.13258	1.0266	up	4.18488	0.0743395	4.15218	0.0531312	4.26275	0.0892625
3,4-Dihydroxyphenylpropanoate	neg	181.05	3.5413	0.701248	0.44249	0.051057	0.95906	no_sig	1.74893	8.9221e-05	0.001606	1.7442	up	1.70888	0.185843	1.63892	0.0611503	2.85852	0.428616
12-Deoxynogalonic acid	pos	369.096	4.8478	0.670345	0.44479	0.051057	0.83564	no_sig	1.40334	0.0086303	0.049462	1.7388	up	1.6227	0.519653	1.356	0.540334	2.3578	0.425825
(2S,2'S)-Pyrosaccharopine	pos	276.156	0.7505	0.580605	0.46113	0.051057	0.93292	no_sig	1.55565	0.0020162	0.018325	1.3345	up	2.1069	0.275772	1.96557	0.306548	2.62308	0.179529
Cyclohexaneundecanoic acid	pos	291.231	8.072	0.588881	0.47216	0.051057	0.86931	no_sig	1.33865	0.011374	0.060049	1.5325	up	1.90297	0.547861	1.65427	0.503788	2.53515	0.389353
Val Phe Asp	pos	380.184	3.1601	0.622279	0.47446	0.051057	0.99205	no_sig	1.32417	0.014132	0.069395	1.0468	up	3.85057	0.0437312	3.81995	0.0810755	3.99885	0.10776
Sirolimus	pos	914.565	6.9997	0.577886	0.49029	0.051057	0.93166	no_sig	1.34723	0.015126	0.071779	1.2457	up	2.12422	0.406975	1.97905	0.199556	2.46523	0.3133
(E)-2-Methyl-2-buten-1-ol O-beta-D-Glucopyranoside	neg	247.118	4.1009	0.563487	0.53005	0.051057	0.98902	no_sig	1.40217	0.0084103	0.049328	1.0777	up	3.10408	0.0812898	3.07	0.084378	3.30857	0.139537
4,5-Dihydroniveusin A	pos	438.211	3.0652	0.557011	0.53623	0.051057	0.98391	no_sig	1.46174	0.0047934	0.032818	1.0841	up	2.90045	0.10853	2.85378	0.121498	3.09388	0.0859942
D-Urobilin	pos	589.302	7.4504	0.527627	0.54157	0.051057	1.1494	no_sig	1.52231	0.0037411	0.028596	1.6429	up	1.91063	0.612156	2.19607	0.803208	3.60797	0.247058
2-Isopropylmalic acid	pos	218.101	3.855	0.503669	0.54208	0.051057	1.4139	no_sig	1.87699	4.6254e-07	1.9854e-05	5.7779	up	0.3154	0.220137	0.44595	0.406745	2.57667	0.0918077
Floribundoside	neg	433.114	3.2928	0.506426	0.56469	0.051057	0.98031	no_sig	1.90644	7.4243e-08	4.6031e-06	1.3985	up	2.55348	0.137342	2.5032	0.129527	3.50078	0.0954111
Pro Ser Lys Thr	pos	432.243	5.9973	0.472049	0.58244	0.051057	0.98847	no_sig	1.33676	0.014177	0.069395	1.0746	up	3.36548	0.136249	3.32668	0.0689385	3.57493	0.174095
Lys Gly Lys Tyr	pos	495.295	3.2027	0.430071	0.59924	0.051057	0.95932	no_sig	1.58731	0.0020848	0.018763	1.4033	up	3.2446	0.305241	3.11262	0.450098	4.36805	0.512049
Mono-(2-ethyl-5-oxohexyl) phthalate	neg	291.123	5.7824	0.441978	0.5997	0.051057	1.1207	no_sig	1.24797	0.028342	0.1065	1.3414	up	1.29248	0.51667	1.44843	0.383427	1.94297	0.198688
Phytosulfokine a	neg	845.238	0.7726	0.426	0.60218	0.051057	1.0921	no_sig	1.2999	0.016733	0.075601	1.5326	up	1.35065	0.294625	1.47505	0.424596	2.26067	0.441535
3,4-Dihydroxyphenylvaleric acid	neg	209.082	4.1809	0.460247	0.60438	0.051057	1.0308	no_sig	1.36948	0.012224	0.063159	1.133	up	2.16033	0.19702	2.22678	0.195788	2.52295	0.0936598
Histidine	neg	154.062	0.6898	0.334034	0.63541	0.051057	0.93215	no_sig	1.35662	0.013588	0.067699	1.2517	up	1.73918	0.472444	1.62118	0.260721	2.02925	0.158725
Lysyl-Tyrosine	pos	323.179	2.9854	0.39436	0.64503	0.051057	0.98901	no_sig	1.62321	0.00082932	0.0094441	1.1808	up	2.87108	0.0585903	2.83953	0.136494	3.35285	0.201905
Asp His Val Tyr	pos	533.238	7.3862	0.409211	0.65869	0.051057	0.8796	no_sig	1.35312	0.012609	0.064084	2.185	up	1.33763	0.643881	1.17658	0.459689	2.57088	0.919371
Anandamide	pos	365.316	6.6784	0.357082	0.67334	0.051057	0.98125	no_sig	1.61489	0.00067169	0.0078894	1.1015	up	3.06152	0.282635	3.0041	0.0867953	3.30893	0.110549
Glu Phe	pos	295.128	3.2027	0.306621	0.69165	0.051057	0.94243	no_sig	1.45202	0.005412	0.036166	1.4708	up	1.89408	0.317039	1.78505	0.505998	2.6254	0.163434
Neocnidilide	pos	195.137	5.6681	0.33737	0.715	0.051057	0.97945	no_sig	1.36605	0.010386	0.055996	1.2041	up	1.99757	0.12596	1.95652	0.209358	2.35592	0.191593
LysoPE(0:0/22:6(4Z,7Z,10Z,13Z,16Z,19Z))	pos	589.302	4.6878	0.337028	0.72456	0.051057	1.0151	no_sig	1.79697	3.4346e-05	0.00070981	1.3458	up	3.50017	0.260264	3.55305	0.196734	4.78172	0.33541
(R)-Pelletierine	pos	159.149	2.5831	0.269561	0.72601	0.051057	1.0482	no_sig	1.12415	0.049037	0.15329	1.3352	up	1.68257	0.452422	1.76375	0.221261	2.35497	0.547245
1-(1,2,3,4,5-Pentahydroxypent-1-yl)-1,2,3,4-tetrahydro-beta-carboline-3-carboxylate	pos	389.135	3.5055	0.258018	0.73108	0.051057	1.0336	no_sig	1.18642	0.040508	0.13764	1.1145	up	2.20812	0.426024	2.2822	0.195311	2.54348	0.153501
2',7-Dihydroxy-4'-methoxy-8-prenylflavan 2',7-diglucoside	neg	663.271	4.4265	0.272164	0.73831	0.051057	1.0063	no_sig	1.78369	3.0508e-05	0.00065475	1.1341	up	3.49135	0.104707	3.51348	0.0989514	3.98465	0.108773
3,4,5-trihydroxy-6-(3-hydroxybenzoyloxy)oxane-2-carboxylic acid	neg	313.057	3.3855	0.289612	0.76122	0.051057	0.96379	no_sig	1.23941	0.025913	0.10006	1.5222	up	1.77912	0.337486	1.7147	0.31435	2.61003	0.698766
QYNAD	neg	608.235	3.0962	0.267758	0.76139	0.051057	0.96198	no_sig	1.22614	0.029652	0.11067	1.2539	up	1.83038	0.354116	1.7608	0.350969	2.20795	0.18021
Benzoylmalic acid	neg	237.04	4.1116	0.245721	0.76973	0.051057	1.0081	no_sig	1.48529	0.0041016	0.029641	1.462	up	1.22683	0.0448691	1.2368	0.0589578	1.80825	0.340186
2',6',beta-Trihydroxy-4'-methoxychalcone	pos	287.091	6.1167	0.239793	0.77796	0.051057	0.94345	no_sig	1.42076	0.0092376	0.051289	1.5595	up	2.2139	0.878324	2.0887	0.402932	3.25725	0.705535
Jaceidin 4'-glucuronide	neg	535.111	4.0088	0.196342	0.7803	0.051057	0.80363	no_sig	1.29816	0.019326	0.083272	21.135	up	0.123833	0.139581	0.0995167	0.12854	2.1033	1.60441
Tyr Arg Met Trp	pos	655.276	6.3859	0.255692	0.78127	0.051057	0.99267	no_sig	1.40038	0.0091378	0.051024	1.1008	up	4.08802	0.184749	4.05807	0.144873	4.46705	0.244036
L-cis-Cyclo(aspartylphenylalanyl)	neg	261.087	3.5848	0.209702	0.78267	0.051057	1.0604	no_sig	1.42667	0.0053858	0.036166	1.6194	up	1.36925	0.392916	1.452	0.521505	2.35135	0.226585
3,4-Methylenesebacic acid	neg	225.113	3.8491	0.232197	0.78494	0.051057	1.0112	no_sig	1.89411	1.6376e-07	9.6187e-06	1.5348	up	2.08452	0.124006	2.10795	0.139864	3.23532	0.139549
5,8-Dihydroxy-3-(4-hydroxybenzyl)-7-methoxy-4-chromanone 8-acetate	neg	357.098	4.3774	0.220339	0.7932	0.051057	1.0116	no_sig	1.17603	0.037968	0.13118	2.577	up	0.608033	0.0346479	0.6151	0.0473644	1.58508	0.906327
Nicotyrine	pos	334.191	3.2027	0.243176	0.79664	0.051057	1.0082	no_sig	1.23935	0.021817	0.089513	1.0942	up	2.94428	0.134933	2.96853	0.154169	3.24807	0.171197
O-Desmethyltramadol glucuronide	pos	390.193	3.0306	0.202854	0.80014	0.051057	0.99494	no_sig	1.2362	0.026767	0.1023	1.0603	up	3.35985	0.0904241	3.34283	0.115071	3.54427	0.130037
Tyr Ala Tyr Pro	pos	513.232	3.0199	0.184198	0.83393	0.051057	0.99702	no_sig	1.13421	0.047184	0.15045	1.0437	up	2.99848	0.0782984	2.98953	0.0501697	3.1203	0.119117
Porphobilinogen	neg	225.088	3.1085	0.194429	0.83596	0.051057	0.97996	no_sig	1.6403	0.00066949	0.0078894	3.0467	up	0.638867	0.124271	0.626067	0.0518914	1.90742	0.588246
Lys Val	pos	246.18	0.7715	0.21426	0.85051	0.051057	1.0168	no_sig	1.50798	0.0029415	0.023961	1.3514	up	2.04775	0.312186	2.0822	0.247339	2.81392	0.338323
Fluticasone 17-carboxylic acid	neg	395.165	3.8718	0.131945	0.85161	0.051057	1.0065	no_sig	1.45631	0.0059254	0.038875	1.1082	up	2.4365	0.14205	2.45242	0.119146	2.71782	0.122035
Leu Tyr Tyr	pos	458.228	3.0652	0.139694	0.85362	0.051057	0.99656	no_sig	1.11517	0.048927	0.15329	1.0523	up	3.42547	0.0832423	3.41367	0.111763	3.5923	0.138854
(Z)-15-Oxo-11-eicosenoic acid	pos	307.263	5.341	0.120224	0.88795	0.051057	0.94663	no_sig	1.4082	0.0061072	0.039626	1.8621	up	1.31032	0.872251	1.24038	0.640176	2.30967	0.259402
Pelargonidin	neg	269.045	4.6884	0.111581	0.90153	0.051057	0.9421	no_sig	1.51842	0.0030703	0.024651	3.4214	up	0.81665	0.68781	0.769367	0.470061	2.63232	0.965958
5-Hydroxyindoleacetic acid	neg	190.05	3.8821	0.140663	0.91797	0.051057	1.0053	no_sig	1.68899	0.00029634	0.0044096	1.1254	up	3.34257	0.351138	3.36027	0.130768	3.7816	0.11491
Descarbonyl-lacosamide	pos	241.154	2.9854	0.108736	0.9479	0.051057	1.0165	no_sig	1.35616	0.014544	0.070572	1.7956	up	1.63462	0.709971	1.66157	0.552223	2.98357	0.836329
Riboflavin (Vitamin B2)	pos	377.145	3.4409	0.0586104	0.95883	0.051057	1.0007	no_sig	1.3006	0.015351	0.071875	1.0329	up	4.13955	0.0749653	4.14238	0.0933025	4.27872	0.0469943
Dermatan L-iduronate	neg	408.148	3.2708	0.00712236	0.99388	0.051057	1.0003	no_sig	1.48781	0.0035808	0.027751	1.1326	up	2.31797	0.127654	2.31857	0.113169	2.62603	0.142166
Indole-3-ethanol	pos	162.091	4.7202	2.52541	1.6998e-07	0.0001897	0.52703	down	0.589126	0.30528	0.50027	1.0165	no_sig	3.41728	0.281869	1.801	0.0376788	1.83075	0.0486884
Thr Lys Pro Arg	pos	501.317	5.8881	2.41261	2.2612e-05	0.0070129	0.96472	down	0.527748	0.40039	0.58715	0.98945	no_sig	4.1679	0.0366426	4.02085	0.024918	3.97842	0.105117
Oleoyl Ethanolamide	pos	348.287	8.8643	2.38401	2.5136e-05	0.0070129	0.87684	down	0.823495	0.1537	0.3261	1.0489	no_sig	4.48343	0.111066	3.93127	0.126658	4.12362	0.248174
Methionyl-Glutamine	pos	295.144	6.1167	2.21079	0.00029267	0.051057	1.9621	up	1.04623	0.073974	0.20135	0.76327	no_sig	0.973367	0.331032	1.90983	0.199091	1.45772	0.465938
Portulacaxanthin II	pos	419.08	1.0115	2.22746	0.00034536	0.051057	2.6091	up	0.949376	0.1235	0.28071	0.7152	no_sig	0.744733	0.299519	1.94305	0.406772	1.38967	0.613039
Linoleoyl Ethanolamide	pos	324.289	8.511	2.23107	0.000366	0.051057	0.89967	down	0.909223	0.1118	0.26268	1.0588	no_sig	4.83583	0.127721	4.35063	0.161767	4.60667	0.285701
Ganoderic acid beta	pos	483.309	6.9402	2.2391	0.00046511	0.051057	0.93952	down	0.780899	0.1873	0.35914	0.96218	no_sig	4.51637	0.0836046	4.2432	0.0858123	4.08273	0.238518
7-hydroxy-6-(3-oxobut-1-en-1-yl)-2H-chromen-2-one	pos	248.09	14.1673	2.2254	0.00047487	0.051057	1.0794	up	0.229843	0.75668	0.84909	0.99177	no_sig	2.17838	0.0518255	2.35132	0.0556673	2.33197	0.123932
1-AG	pos	401.266	8.6091	2.16689	0.00055917	0.051057	1.1559	up	0.201972	0.79155	0.86902	1.0122	no_sig	3.23277	0.149401	3.7368	0.170418	3.78223	0.333171
27-Norcholestanehexol	pos	419.314	8.0618	2.20961	0.00057416	0.051057	0.83719	down	0.199885	0.72862	0.83399	0.96438	no_sig	3.90877	0.215607	3.27238	0.189695	3.15583	0.705262
Ceanothenic acid	pos	455.315	7.5443	2.188	0.0006378	0.051057	0.9504	down	0.464922	0.44166	0.60701	0.95355	no_sig	4.18967	0.0711498	3.98185	0.0631591	3.79688	0.512368
7-Aminoflunitrazepam	pos	266.107	4.3322	2.18232	0.00072225	0.051057	0.83199	down	0.46147	0.47517	0.63737	1.0388	no_sig	2.64363	0.181525	2.19948	0.0991781	2.28473	0.237001
5-L-Glutamyl-L-alanine	pos	219.097	1.1888	2.13994	0.00076495	0.051057	0.91044	down	1.0277	0.075932	0.20436	1.0586	no_sig	2.72397	0.0754409	2.48002	0.0861647	2.62527	0.139628
Palmitoyl Ethanolamide	pos	300.289	8.7658	2.14934	0.00083969	0.051057	0.86901	down	0.784354	0.18061	0.35426	1.0602	no_sig	4.00173	0.214857	3.47755	0.126453	3.687	0.299812
15-OxoEDE	pos	323.255	8.3865	2.14017	0.00093933	0.051057	0.91416	down	0.175661	0.72304	0.82845	1.0098	no_sig	4.26072	0.0702688	3.89497	0.162153	3.93323	0.169705
(+/-)5-HETrE	neg	321.243	8.5752	2.13247	0.00096218	0.051057	0.7539	down	0.472587	0.41464	0.59551	1.099	no_sig	2.19602	0.115572	1.65557	0.235161	1.81947	0.360734
19-Hydroxydeacetylnomilinic acid 17-beta-D-glucopyranoside	pos	669.277	5.5473	2.11914	0.0010731	0.051057	1.6265	up	0.129149	0.83418	0.89675	1.0447	no_sig	1.44767	0.371676	2.3546	0.24759	2.45977	1.06603
16beta-16-Hydroxy-3-oxo-1,12-oleanadien-28-oic acid	pos	469.329	7.5144	2.14578	0.0011015	0.051057	0.9394	down	0.236497	0.74727	0.84526	1.0049	no_sig	3.85237	0.0700087	3.61892	0.091722	3.6367	0.0774281
Coprocholic acid	pos	473.324	7.7202	2.11641	0.0012508	0.051057	0.95819	down	0.297274	0.63056	0.76707	0.97826	no_sig	4.34375	0.0737618	4.16215	0.0540046	4.07168	0.404179
Spermidine	pos	146.165	14.177	2.06957	0.0022397	0.051057	1.0732	up	0.445527	0.50567	0.66548	0.97983	no_sig	2.1652	0.0628554	2.32363	0.0601244	2.27677	0.139384
Lansioside B	pos	583.396	8.3965	2.05533	0.0026893	0.051057	0.74684	down	0.894143	0.12105	0.27627	1.276	no_sig	2.72123	0.189855	2.03233	0.339593	2.59322	0.657674
Lincomycin	pos	470.229	5.42	2.01055	0.0028025	0.051057	1.0721	up	0.940272	0.11057	0.26032	0.84399	no_sig	3.16965	0.0826745	3.3981	0.100134	2.86797	0.669689
5E,9Z-Tridecadienyl acetate	pos	221.189	8.256	2.01394	0.0029353	0.051057	0.6698	down	0.685902	0.24919	0.43434	1.2833	no_sig	2.69835	0.327069	1.80737	0.391503	2.31947	0.850103
3-Methyladenine	pos	150.077	2.6221	2.02136	0.0030233	0.051057	0.88315	down	0.0870785	0.87503	0.92026	1.0173	no_sig	2.6053	0.077946	2.30088	0.156808	2.34077	0.529995
6-Dimethylaminopurine	pos	164.093	3.0306	2.01066	0.0042065	0.051057	0.74708	down	0.489804	0.4334	0.60329	1.1088	no_sig	1.71795	0.158432	1.28345	0.210682	1.42305	0.319193
SECO-ISOLARICIRESINOL DIGLUCOSIDE	neg	685.272	5.2732	1.96515	0.0048995	0.051057	1.1685	up	0.940594	0.11689	0.2712	0.8367	no_sig	2.26723	0.163393	2.64922	0.172613	2.2166	0.536591
(4-ethyl-2,6-dihydroxyphenyl)oxidanesulfonic acid	neg	233.012	3.0855	1.93256	0.0059528	0.051057	0.61559	down	0.316788	0.65641	0.7818	0.96681	no_sig	1.50978	0.344785	0.9294	0.143005	0.89855	0.0467659
(E)-4-Isothiocyanato-1-(methylthio)-1-butene	pos	356.998	0.5789	1.93667	0.0063687	0.051057	2.0632	up	1.07277	0.072472	0.1997	0.49541	no_sig	0.748183	0.409549	1.54363	0.316487	0.764733	0.807782
Tyrosine methylester	neg	194.082	7.0458	1.92749	0.0064173	0.051057	1.0821	up	0.828682	0.18386	0.35562	0.95187	no_sig	3.05423	0.110213	3.30495	0.12057	3.14587	0.218047
Ile Ile Arg Ser Ser	pos	575.347	7.3962	1.92281	0.0069191	0.051057	0.95126	down	0.269633	0.70752	0.81947	0.98905	no_sig	3.37432	0.0742781	3.20985	0.0791919	3.1747	0.187543
(1(10)E,4a,5E)-1(10),5-Germacradiene-12-acetoxy-4,11-diol	pos	314.232	5.3753	1.9031	0.0069307	0.051057	0.53806	down	0.657326	0.29195	0.48341	1.6241	no_sig	1.784	0.217981	0.9599	0.498639	1.559	1.09607
Chaetoglobosin N	pos	560.311	8.5503	1.8944	0.0070446	0.051057	1.3325	up	0.702927	0.22567	0.41321	0.8596	no_sig	1.73178	0.19265	2.30767	0.329147	1.98367	0.454384
1alpha,25-dihydroxy-22-oxavitamin D3	pos	451.315	7.5038	1.89038	0.0072821	0.051057	0.95097	down	0.919815	0.1413	0.30886	1.0218	no_sig	4.09922	0.0872984	3.89825	0.101493	3.98317	0.0619
Glycyl-Histidine	pos	230.123	0.5789	1.90126	0.0074583	0.051057	1.1065	up	0.472617	0.48567	0.64602	0.96722	no_sig	2.52912	0.101795	2.79855	0.148745	2.7068	0.241202
Callystatin A	pos	457.33	7.8845	1.90011	0.0076091	0.051057	0.9686	down	0.504827	0.41171	0.59551	0.96262	no_sig	5.15803	0.0853332	4.99605	0.0674124	4.8093	0.482798
4',5-Dihydroxy-7-methoxy-6-methylflavone	pos	343.056	0.5642	1.91474	0.0077609	0.051057	1.8882	up	0.755726	0.23546	0.42093	0.69835	no_sig	0.765233	0.341452	1.44488	0.305089	1.00903	0.709192
Isobutyrylglycine	neg	144.066	3.1545	1.89336	0.0085066	0.051057	1.7572	up	1.1361	0.054474	0.16475	0.70443	no_sig	0.984867	0.449853	1.73058	0.241888	1.21907	0.466263
1alpha,25-dihydroxy-26,27-ethanovitamin D3	pos	443.351	8.1315	1.85846	0.0087266	0.051057	0.95943	down	0.239025	0.6856	0.80203	1.0071	no_sig	4.22562	0.0854276	4.05417	0.0813666	4.08295	0.131225
Ricinoleic Acid methyl ester	pos	313.273	8.472	1.84803	0.009058	0.051057	0.91891	down	0.0988513	0.80826	0.8826	1.0082	no_sig	4.20317	0.0627678	3.86235	0.227622	3.89393	0.168841
Imidazolepropionic acid	neg	139.052	1.1829	1.83797	0.0091973	0.051057	2.2426	up	0.788351	0.18303	0.35562	1.1604	no_sig	0.66235	0.441564	1.48538	0.363274	1.72365	0.0819854
Ganoderol A	pos	439.356	7.524	1.85804	0.010178	0.051057	0.81221	down	0.836456	0.16623	0.34226	1.1907	no_sig	3.44043	0.269092	2.79435	0.369797	3.32737	0.707308
Soyasapogenol E	pos	457.366	7.0739	1.8341	0.010396	0.051057	0.75411	down	0.908601	0.12722	0.28453	1.5791	no_sig	2.12412	0.271265	1.60182	0.253359	2.5295	1.2211
Asparaginyl-Valine	pos	249.154	0.5739	1.84814	0.010526	0.051057	1.0808	up	0.595096	0.36725	0.55914	0.96649	no_sig	3.05648	0.105034	3.30338	0.141063	3.1927	0.220877
1,4-Methylimidazoleacetic acid	pos	141.065	1.1673	1.83619	0.011171	0.051057	1.0723	up	1.00965	0.071757	0.19883	1.0427	no_sig	2.94773	0.0934917	3.16093	0.121841	3.2958	0.0871062
Apo-10'-violaxanthal	pos	453.235	10.302	1.8398	0.011522	0.051057	0.74308	down	0.951769	0.10317	0.24704	0.76131	no_sig	2.26192	0.339869	1.68078	0.248588	1.2796	0.434086
Tanacetol A	neg	293.175	6.8465	1.82678	0.012227	0.051057	1.1994	up	1.13814	0.055761	0.16728	0.80445	no_sig	2.2111	0.22723	2.65198	0.229698	2.13338	0.48423
2-tetradecenal	pos	459.344	8.1718	1.77921	0.012449	0.051057	0.95186	down	1.04849	0.077874	0.20659	0.94499	no_sig	4.06595	0.123029	3.8702	0.0747449	3.6573	0.230537
6-O-Methylguanine	pos	166.071	1.8589	1.80676	0.012481	0.051057	0.96689	down	0.17325	0.74264	0.84387	1.006	no_sig	3.39538	0.0397997	3.28297	0.0725067	3.30257	0.107679
1alpha,25-dihydroxy-11-(3-hydroxy-1-propynyl)-9,11-didehydrovitamin D3	pos	469.329	6.0302	1.81863	0.012802	0.051057	0.93452	down	0.334952	0.6052	0.74965	1.0243	no_sig	3.56075	0.132323	3.32758	0.110508	3.4085	0.320493
Tetrahydrodipicolinate	pos	172.06	1.2202	1.78988	0.013646	0.051057	1.536	up	1.02112	0.10208	0.24659	0.79857	no_sig	1.08968	0.394072	1.6738	0.189535	1.33665	0.373538
Cucurbitacin B	pos	600.35	8.521	1.77509	0.01495	0.051057	0.75211	down	0.105597	0.78503	0.86902	1.0383	no_sig	2.84312	0.295378	2.13835	0.448711	2.22035	0.476271
Serinyl-Hydroxyproline	pos	263.062	1.0115	1.74615	0.015321	0.051057	1.0964	up	0.219958	0.76307	0.85254	0.98473	no_sig	2.03383	0.0876039	2.22995	0.122034	2.1959	0.213328
Uralenolide	pos	469.331	5.8004	1.76098	0.015749	0.051057	0.90595	down	0.694665	0.25688	0.44172	0.94631	no_sig	2.9631	0.148885	2.68442	0.154621	2.54028	0.218928
Hovenine A	pos	266.151	3.0199	1.77364	0.015854	0.051057	0.92756	down	0.018254	0.98698	0.99254	1.0006	no_sig	2.52005	0.0766966	2.3375	0.118068	2.33888	0.142267
2-hydroxyhexadecanoic acid	neg	271.227	8.832	1.73586	0.015927	0.051057	0.93977	down	0.223749	0.71275	0.8205	1.0093	no_sig	3.74093	0.138927	3.51563	0.10464	3.54835	0.162321
Cortexolone	neg	345.21	9.2866	1.76474	0.016301	0.051057	0.3804	down	0.541534	0.41438	0.59551	0.7223	no_sig	2.18505	0.935162	0.831183	0.47759	0.600367	0.373159
Physalolactone B	neg	499.305	6.9395	1.74883	0.017245	0.051057	0.97	down	1.00023	0.083341	0.2158	0.95983	no_sig	5.07607	0.0778604	4.92378	0.0906156	4.726	0.211328
R-Palmitoyl-(2-methyl) Ethanolamide	pos	314.304	7.7358	1.7584	0.017338	0.051057	1.2061	up	0.520575	0.38471	0.56897	1.0884	no_sig	1.92852	0.169605	2.32592	0.262016	2.5315	0.432522
Acoric acid	pos	269.174	3.98	1.75778	0.018354	0.051057	0.93688	down	0.738894	0.22414	0.41141	0.77464	no_sig	3.15947	0.12339	2.96003	0.0994578	2.29295	1.14678
Allylestrenol	pos	301.252	8.1315	1.71313	0.019202	0.051057	0.67911	down	0.480445	0.43846	0.60484	0.85339	no_sig	2.53002	0.349279	1.71817	0.54966	1.46627	0.430209
Triacanthine	pos	204.124	3.9002	1.72058	0.019503	0.051057	0.87684	down	0.967305	0.10244	0.24662	1.1714	no_sig	2.24933	0.16322	1.9723	0.151882	2.31045	0.392236
TOFA	neg	323.221	7.6621	1.69531	0.020405	0.051057	1.8156	up	0.195465	0.78953	0.86902	0.93716	no_sig	0.760817	0.0967374	1.38137	0.49483	1.29457	0.506231
Gamma-Glu-Leu	neg	259.129	3.3855	1.66642	0.021447	0.051057	0.94472	down	0.502667	0.42884	0.60329	0.97848	no_sig	3.63027	0.150158	3.4296	0.0678571	3.3558	0.188271
Hydroxynefazodone	pos	486.224	4.8155	1.64679	0.021628	0.051057	1.0605	up	0.982393	0.097273	0.23864	0.78315	no_sig	3.06345	0.123526	3.24865	0.0891782	2.54418	0.856441
Atenolol	pos	231.148	5.4524	1.72098	0.022106	0.051057	0.59554	down	0.979712	0.11517	0.26944	1.2523	no_sig	2.02717	0.566468	1.20727	0.371921	1.51192	0.132495
Zingiberenol	pos	240.231	8.366	1.684	0.022165	0.051057	0.94922	down	0.849024	0.18528	0.35651	1.0352	no_sig	2.53525	0.0693207	2.40652	0.0807987	2.4913	0.105974
1-Methyl-1,3-cyclohexadiene	pos	112.112	0.627	1.70191	0.022238	0.051057	1.1548	up	0.796044	0.20146	0.37914	0.88464	no_sig	1.7098	0.17929	1.97442	0.125742	1.74665	0.350605
Apigenin 6-C-Glucoside 8-C-Arabinoside	pos	565.155	3.629	1.72875	0.022254	0.051057	0.17586	down	1.04402	0.072962	0.20055	26.07	no_sig	0.412933	0.271916	0.0726167	0.0735144	1.8931	2.03048
3,14-Dihydroxy-11,13-dihydrocostunolide	neg	265.144	4.6034	1.67087	0.02336	0.051057	1.2797	up	0.800276	0.17262	0.34649	1.1025	no_sig	1.37032	0.251566	1.75355	0.19867	1.93325	0.188067
11'-Carboxy-gamma-tocotrienol	neg	399.253	8.1074	1.69185	0.023389	0.051057	1.0378	up	0.0498868	0.98334	0.99044	0.99963	no_sig	3.55557	0.0588518	3.6898	0.095655	3.68842	0.108322
16-Hydroxy-3-oxo-12-oleanen-28-oic acid	neg	469.329	8.3542	1.70974	0.023517	0.051057	0.94209	down	0.908182	0.12526	0.28355	0.96052	no_sig	4.09405	0.161768	3.85698	0.115181	3.7047	0.167801
(+/-)alpha-CMBHC	neg	319.191	6.9493	1.67443	0.023663	0.051057	1.2012	up	1.09781	0.062484	0.1816	0.86281	no_sig	1.9951	0.261612	2.39657	0.212041	2.06778	0.279383
Cis-12-Octadecenoic Acid methyl ester	pos	297.278	8.7955	1.67045	0.023676	0.051057	0.82382	down	0.958992	0.10791	0.25515	0.79689	no_sig	3.4184	0.336484	2.81615	0.376873	2.24417	0.618619
Pisumic acid	neg	281.139	5.6097	1.649	0.024561	0.051057	1.0856	up	1.01487	0.085868	0.21979	0.81803	no_sig	2.21885	0.145105	2.40883	0.0689804	1.9705	0.509783
(S)-Oleuropeic acid	pos	226.143	4.3438	1.6377	0.024676	0.051057	0.52767	down	1.03288	0.06803	0.19076	2.1102	no_sig	1.59418	0.614969	0.8412	0.16777	1.77512	1.0071
(+/-)8(9)-EET	pos	343.227	7.3319	1.64996	0.024686	0.051057	1.1386	up	1.00101	0.08447	0.21771	0.76509	no_sig	2.121	0.234878	2.41497	0.0823076	1.84767	0.657195
Coproporphyrinogen III	neg	659.308	4.7438	1.65328	0.024718	0.051057	1.366	up	1.09827	0.066878	0.18943	0.8012	no_sig	1.46563	0.381271	2.00212	0.247087	1.6041	0.35553
D-Ribose 5-phosphate	pos	483.028	0.5979	1.68949	0.024914	0.051057	1.2331	up	0.81956	0.19546	0.37161	0.85209	no_sig	1.84462	0.328354	2.27453	0.158766	1.9381	0.51847
Ethyl beta-D-glucopyranoside	pos	250.128	3.0652	1.67372	0.025046	0.051057	0.87961	down	0.741008	0.24947	0.43434	1.0749	no_sig	3.48085	0.17324	3.0618	0.310911	3.29118	0.281616
Maslinic acid	neg	471.346	8.2836	1.69491	0.025385	0.051057	0.85942	down	0.0527414	0.94225	0.96581	1.0055	no_sig	3.03533	0.277947	2.60862	0.234279	2.623	0.364066
Linoelaidic Acid	pos	281.247	8.366	1.64366	0.026392	0.051057	0.94996	down	0.15924	0.74574	0.84526	1.0082	no_sig	4.09132	0.0960403	3.8866	0.147384	3.91843	0.154499
P-Salicylic acid	neg	137.024	3.6735	1.60769	0.027328	0.051057	1.0687	up	0.5024	0.42041	0.59844	1.0885	no_sig	2.19865	0.0869395	2.34963	0.0976729	2.55747	0.544401
Lumichrome	pos	243.087	4.5125	1.57241	0.03006	0.051057	0.86538	down	0.333376	0.63254	0.76813	0.96629	no_sig	3.23987	0.267876	2.8037	0.277993	2.7092	0.326034
9(S)-HODE	pos	297.241	6.9111	1.62227	0.030645	0.051057	0.94197	down	0.216839	0.69521	0.81071	1.012	no_sig	3.91035	0.184772	3.68342	0.0810292	3.72767	0.231565
Isomaltose	pos	343.126	4.4795	1.60146	0.031182	0.051057	1.8417	up	0.705758	0.25168	0.43615	0.71886	no_sig	1.13642	0.835709	2.09288	0.174831	1.50448	1.06721
Cryptogenin	pos	431.315	6.3564	1.59822	0.032861	0.051057	0.86818	down	0.325576	0.60523	0.74965	1.0646	no_sig	3.33343	0.246779	2.89403	0.311095	3.0811	0.719427
(1beta,2alpha,3alpha)-1,2,3,24-Tetrahydroxy-12-oleanen-28-oic acid	neg	503.337	8.2046	1.60717	0.034482	0.051057	0.94154	down	0.560761	0.37241	0.5614	0.95264	no_sig	3.85095	0.157659	3.62582	0.13227	3.4541	0.389341
Clitocine	pos	252.072	2.9749	1.55386	0.036313	0.051057	0.41442	down	0.738163	0.25434	0.43803	1.9873	no_sig	1.57255	0.662134	0.6517	0.536642	1.29513	1.06178
P-CHLOROPHENYLALANINE	neg	198.032	3.2582	1.59898	0.03651	0.051057	1.0323	up	1.07947	0.067517	0.1898	0.96373	no_sig	3.7927	0.0614509	3.91512	0.095368	3.77313	0.122031
(1alpha,3beta,20S,22R,24S,25S)-Pubescenin	pos	621.363	5.1958	1.58265	0.036641	0.051057	0.55991	down	0.996819	0.10136	0.24537	1.6148	no_sig	2.14763	0.33983	1.20248	0.808149	1.94175	0.431702
5-cis Carbaprostacyclin	neg	349.238	7.7689	1.57561	0.037784	0.051057	1.047	up	0.889974	0.16091	0.33675	0.96037	no_sig	3.86693	0.0932044	4.04867	0.141977	3.88822	0.189687
3-Hydroxydodecanoic acid	pos	239.163	5.7784	1.54862	0.039092	0.051057	0.94477	down	0.55917	0.34183	0.53803	1.0348	no_sig	2.15487	0.0827852	2.03585	0.075673	2.10668	0.139507
2-Ethyl-2-Hydroxybutyric acid	neg	131.072	4.1809	1.58639	0.039567	0.051057	1.1418	up	0.399395	0.55423	0.71013	0.9584	no_sig	2.78097	0.308517	3.17543	0.209372	3.04335	0.434861
8-Acetoxy-4-acoren-3-one	pos	317.15	5.7564	1.52291	0.040584	0.051057	1.0947	up	0.364904	0.57171	0.72233	0.96116	no_sig	2.42417	0.150938	2.65377	0.157839	2.5507	0.361184
MG(20:1(11Z)/0:0/0:0)	pos	423.286	10.0761	1.56641	0.04069	0.051057	0.64886	down	0.710057	0.27135	0.45953	1.2905	no_sig	2.56415	0.524224	1.66377	0.677957	2.14707	0.634046
L-Glutamate	pos	148.06	0.7207	1.53705	0.041091	0.051057	0.96281	down	1.0307	0.067369	0.1898	1.0617	no_sig	3.31182	0.0179486	3.18865	0.11614	3.38547	0.1804
2,2'-(3-methylcyclohexane-1,1-diyl)diacetic acid	neg	213.113	5.4809	1.51624	0.042314	0.051057	0.69295	down	0.12971	0.84865	0.90371	1.0323	no_sig	2.10875	0.419442	1.46127	0.459785	1.50853	0.282507
2-Naphthylamine	pos	144.08	3.2344	1.50997	0.042462	0.051057	0.72751	down	0.286554	0.65877	0.78269	0.95233	no_sig	2.4953	0.572446	1.81535	0.316564	1.72882	0.28385
1-Heptadecanoylglycerophosphoethanolamine	pos	450.295	5.2286	1.57083	0.043106	0.051057	0.97868	down	0.782993	0.18569	0.35669	1.0214	no_sig	4.06592	0.0748586	3.97923	0.0374682	4.06453	0.128876
Corey PG-Lactone Diol	pos	269.174	3.6864	1.55122	0.043878	0.051057	0.86852	down	0.110037	0.87216	0.91997	1.0318	no_sig	3.32702	0.345027	2.88958	0.247037	2.9815	1.22017
(1alpha,4alpha,5beta,6alpha,11betaH)-1,4-Epoxy-5-hydroxy-10(14)-germacren-12,6-olide	neg	265.144	4.9926	1.48563	0.046852	0.051057	1.1016	up	0.466266	0.48167	0.64454	0.97774	no_sig	1.95293	0.159795	2.15137	0.113105	2.10347	0.0932068
N-Acetyl-L-phenylalanine	neg	206.082	4.2271	1.53132	0.048866	0.051057	1.1509	up	0.561541	0.41319	0.59551	0.95015	no_sig	2.02882	0.254843	2.33505	0.168423	2.21865	0.254088
2-Linoleoyl Glycerol	pos	377.266	8.6779	1.50679	0.049991	0.051057	1.0788	up	0.697241	0.23611	0.42093	1.0485	no_sig	4.66847	0.210623	5.03615	0.302952	5.28055	0.310155
3,?4-?Dimethyl-?5-?pentyl-2-?furantridecanoic acid	pos	417.277	5.3529	1.53109	0.050138	0.051057	0.92425	no_sig	1.05487	0.063772	0.18343	1.0733	no_sig	3.09523	0.207062	2.86077	0.112129	3.0705	0.195117
(3beta,17alpha,23S,24S)-17,23-Epoxy-3,24,29-trihydroxy-27-norlanost-8-en-15-one	neg	473.326	8.863	1.46244	0.050677	0.051057	0.96346	no_sig	0.672877	0.25276	0.4366	1.0264	no_sig	3.39025	0.0488056	3.26638	0.114809	3.35255	0.109641
2-Hydroxyestrone-1-S-glutathione	pos	633.257	4.2672	1.51526	0.050743	0.051057	0.93548	no_sig	0.0779261	0.87198	0.91997	1.0061	no_sig	2.86335	0.162561	2.67862	0.0906293	2.69485	0.199979
Ricinoleic acid	pos	321.239	8.366	1.47399	0.05163	0.051057	0.95	no_sig	0.0322091	0.9821	0.99044	1.0007	no_sig	4.61183	0.139022	4.38125	0.187462	4.38412	0.206106
Arg Ala Lys	pos	374.249	4.9047	1.5329	0.052193	0.051057	0.94258	no_sig	0.598148	0.33078	0.52735	1.1004	no_sig	2.736	0.111339	2.5789	0.114172	2.83787	0.554865
Beta-Calacorene	pos	233.189	8.2661	1.51909	0.052968	0.051057	0.61137	no_sig	0.987215	0.089847	0.22747	1.7503	no_sig	1.78603	0.45103	1.09193	0.544937	1.91125	0.80926
Sclareol	neg	307.263	9.271	1.52523	0.055416	0.051057	0.92185	no_sig	0.250621	0.64261	0.77446	0.97546	no_sig	3.08713	0.102452	2.84587	0.226853	2.77603	0.234624
Rotundine B	pos	505.317	7.0192	1.46163	0.055473	0.051057	0.90609	no_sig	0.627407	0.28296	0.47203	0.92099	no_sig	3.10712	0.284218	2.81532	0.0995105	2.59288	0.426884
S-Adenosylhomocysteine	pos	367.117	5.7459	1.47911	0.055495	0.051057	1.5026	no_sig	0.299373	0.61006	0.75229	0.90966	no_sig	1.48538	0.710211	2.23187	0.298645	2.03023	0.802682
13-HOTE	pos	312.253	8.1212	1.46304	0.055986	0.051057	0.88986	no_sig	0.749584	0.19721	0.37361	1.0858	no_sig	2.61643	0.148272	2.32827	0.25865	2.52802	0.193983
Tyrosyl-Valine	pos	303.133	4.8703	1.43884	0.05605	0.051057	1.4596	no_sig	0.612589	0.32254	0.51643	0.78219	no_sig	2.06065	0.954421	3.00772	0.223031	2.3526	1.38986
L-Valine	pos	118.087	0.7819	1.47957	0.056124	0.051057	0.9651	no_sig	0.728525	0.21393	0.39857	1.0301	no_sig	4.35603	0.122194	4.20402	0.099184	4.33053	0.188662
Alectrol	pos	369.133	5.5473	1.45915	0.057752	0.051057	1.446	no_sig	0.22637	0.6803	0.79897	0.9487	no_sig	1.88372	0.842631	2.72385	0.241887	2.58412	0.695457
Deoxycholic acid 3-glucuronide	pos	296.162	4.7202	1.44629	0.058201	0.051057	1.4717	no_sig	0.346887	0.57281	0.72233	0.89011	no_sig	1.65193	0.670673	2.43112	0.462717	2.16395	0.914303
3-Hydroxy-2-methyl-[R-(R,S)]-butanoic acid	neg	117.056	3.3748	1.47291	0.058831	0.051057	1.208	no_sig	0.044603	0.9632	0.97943	0.99602	no_sig	1.96418	0.332751	2.37272	0.269967	2.36327	0.35585
Oxindole	pos	134.06	4.1477	1.47124	0.059202	0.051057	1.0438	no_sig	0.980048	0.097193	0.23864	0.77664	no_sig	3.2679	0.118675	3.41098	0.0922894	2.64912	0.926389
PS(14:1(9Z)/18:4(6Z,9Z,12Z,15Z))	neg	724.414	8.6059	1.45241	0.059474	0.051057	1.6175	no_sig	1.13658	0.063654	0.18343	0.55305	no_sig	1.1051	0.428663	1.78747	0.575841	0.98855	0.634403
Withanolide B	pos	437.269	4.6035	1.46966	0.060185	0.051057	0.95849	no_sig	0.82489	0.179	0.35316	0.94616	no_sig	2.88425	0.114048	2.76453	0.05442	2.61568	0.223788
Medicagenic acid	neg	501.322	7.7594	1.4656	0.061448	0.051057	1.0186	no_sig	0.860259	0.14744	0.31704	0.89216	no_sig	4.55125	0.0624345	4.6357	0.0643536	4.1358	0.708973
Helenalin	neg	261.113	4.8437	1.40681	0.06339	0.051057	1.0924	no_sig	1.02687	0.07198	0.19883	1.0496	no_sig	2.43498	0.218221	2.66005	0.102465	2.79202	0.104972
PC(18:2/0:0)	pos	542.321	8.1212	1.39165	0.064054	0.051057	1.0607	no_sig	0.240103	0.66774	0.78774	0.98336	no_sig	4.23357	0.173317	4.49052	0.214862	4.41578	0.310859
Crispane	pos	362.271	7.9045	1.38718	0.064721	0.051057	0.84172	no_sig	0.942438	0.11239	0.2635	1.1692	no_sig	2.61192	0.200215	2.1985	0.397944	2.5704	0.264419
Ginsenoside Rh7	neg	635.415	7.6621	1.40005	0.065054	0.051057	0.86901	no_sig	0.914761	0.11774	0.27261	1.2377	no_sig	2.37708	0.236263	2.06572	0.238914	2.55667	0.595204
6-hydroxysphingosine	pos	316.284	7.1234	1.43635	0.065552	0.051057	1.1242	no_sig	0.98031	0.10382	0.24704	0.84989	no_sig	2.16073	0.240247	2.42915	0.162947	2.06452	0.425506
Camellenodiol	pos	443.35	7.6887	1.41228	0.068104	0.051057	0.97598	no_sig	0.549356	0.37876	0.56646	0.96614	no_sig	4.23195	0.0281998	4.13028	0.107544	3.99045	0.322036
Cis-7-Hexadecenoic Acid methyl ester	pos	269.247	8.472	1.44268	0.068248	0.051057	1.4409	no_sig	0.300998	0.61288	0.75327	1.0822	no_sig	1.60553	0.492447	2.31343	0.597929	2.50363	0.552894
4,5-Dihydrovomifoliol	neg	225.148	5.6857	1.36954	0.069763	0.051057	0.61084	no_sig	0.694067	0.23418	0.42061	0.51487	no_sig	1.8376	0.41423	1.12248	0.669837	0.577933	0.690123
Gibberellin A100	pos	365.197	4.4795	1.42476	0.07081	0.051057	0.9781	no_sig	0.592388	0.3588	0.55293	0.98204	no_sig	3.56695	0.0786483	3.48883	0.035795	3.42618	0.141176
3a,11b,21-Trihydroxy-20-oxo-5b-pregnan-18-al	pos	365.234	5.8663	1.41914	0.073941	0.051057	0.97691	no_sig	0.87359	0.14615	0.31549	1.0311	no_sig	2.95023	0.0694505	2.88212	0.0316658	2.97173	0.123162
Homodolicholide	pos	537.314	7.9935	1.41332	0.074907	0.051057	0.84447	no_sig	0.867257	0.15475	0.3277	1.1491	no_sig	2.37612	0.211453	2.00655	0.357954	2.3057	0.246388
Geranyl tiglate	pos	237.184	6.7899	1.34993	0.076354	0.051057	0.61337	no_sig	0.00128767	0.9117	0.94582	0.98263	no_sig	1.7565	0.708112	1.07738	0.298407	1.05867	0.215321
Juvenile hormone III acid	pos	253.179	3.9349	1.4052	0.07693	0.051057	0.92762	no_sig	0.57173	0.35112	0.54728	0.80882	no_sig	3.64082	0.176327	3.3773	0.241292	2.73162	1.45637
Lycopersiconol	pos	352.284	6.5572	1.35479	0.077228	0.051057	0.76922	no_sig	0.965106	0.09621	0.23864	0.74702	no_sig	2.60978	0.436765	2.0075	0.526205	1.49963	0.325031
L-gamma-Glutamyl-beta-phenyl-beta-L-alanine	pos	277.119	3.5502	1.37688	0.081956	0.051057	0.92009	no_sig	0.145188	0.81175	0.88555	1.024	no_sig	2.51878	0.138648	2.31752	0.18696	2.37305	0.472115
I-Urobilin	pos	613.299	7.565	1.33529	0.082073	0.051057	1.1573	no_sig	0.574538	0.33685	0.53323	0.86052	no_sig	3.4054	0.436877	3.94115	0.439732	3.39143	1.13636
DL-2-hydroxy stearic acid	neg	299.259	8.3901	1.33285	0.082999	0.051057	0.95187	no_sig	0.628803	0.32004	0.51455	0.96223	no_sig	4.70682	0.19336	4.4803	0.178274	4.3111	0.31459
9-OxoODE	pos	295.226	6.7084	1.35672	0.084217	0.051057	0.95153	no_sig	0.0530705	0.88189	0.92499	1.0033	no_sig	3.32218	0.160479	3.16115	0.0976037	3.17172	0.120441
Panaquinquecol 5	pos	247.108	3.4622	1.36177	0.085392	0.051057	0.92814	no_sig	0.623524	0.29067	0.482	0.96107	no_sig	2.23502	0.176958	2.0744	0.063976	1.99365	0.148665
PE(16:1/0:0)	neg	450.262	7.9704	1.33482	0.0859	0.051057	1.0854	no_sig	0.133506	0.82971	0.89475	1.0136	no_sig	3.03	0.270239	3.28877	0.138637	3.33338	0.430099
25-hydroxy-cholesterol	pos	425.341	8.1813	1.31824	0.091801	0.051057	0.97424	no_sig	0.81804	0.18248	0.35562	0.93921	no_sig	4.43457	0.0910994	4.32035	0.102272	4.05772	0.396963
(+/-)-2-Hydroxy-4-(methylthio)butanoic acid	neg	149.028	3.3285	1.34308	0.096797	0.051057	1.2979	no_sig	0.0272036	0.98294	0.99044	0.99703	no_sig	1.72078	0.437919	2.23345	0.446781	2.22682	0.507938
Glutamylisoleucine	pos	543.266	9.7107	1.27741	0.096799	0.051057	1.2757	no_sig	0.324222	0.64229	0.77446	0.94742	no_sig	2.18367	0.690287	2.7857	0.251478	2.63923	0.635924
22-Acetylpriverogenin B	pos	481.363	5.8224	1.33178	0.097458	0.051057	0.98278	no_sig	0.431272	0.53515	0.69364	0.99345	no_sig	3.76895	0.0622044	3.70405	0.0493099	3.67978	0.0686021
Maltotetraose	neg	665.218	2.9623	1.24695	0.097514	0.051057	1.6606	no_sig	0.820012	0.17811	0.35294	1.3137	no_sig	0.702033	0.326126	1.16582	0.464253	1.53152	0.321243
13(S)-HOTrE	pos	277.215	6.7084	1.30398	0.09867	0.051057	0.91809	no_sig	0.485683	0.41612	0.59551	1.0452	no_sig	3.03423	0.252053	2.7857	0.172164	2.91172	0.284082
Perulactone	neg	517.315	5.8888	1.28856	0.10073	0.051057	0.97418	no_sig	0.414074	0.50909	0.6684	0.98462	no_sig	4.43647	0.120452	4.3219	0.0746194	4.25543	0.203832
12-Ketoporrigenin	neg	445.296	8.5554	1.29059	0.10106	0.051057	0.93468	no_sig	0.605571	0.3768	0.5652	0.95732	no_sig	2.62157	0.142374	2.45033	0.157093	2.34575	0.198125
2-amino-6-hydroxyhexanoic acid	neg	146.082	3.1315	1.32365	0.10111	0.051057	1.187	no_sig	0.741094	0.25103	0.43569	0.86914	no_sig	1.20172	0.175435	1.42647	0.216064	1.2398	0.265843
Cortisol	pos	380.218	4.3767	1.31178	0.10364	0.051057	0.98285	no_sig	0.616482	0.33638	0.53323	0.97685	no_sig	3.71263	0.0720071	3.64895	0.0337662	3.56448	0.183957
Ser Pro Ser	pos	290.134	1.2325	1.29191	0.10451	0.051057	0.94899	no_sig	1.01917	0.08764	0.22381	0.93027	no_sig	3.42268	0.14193	3.24808	0.166359	3.02158	0.209555
Pro Val Leu	pos	328.221	3.5502	1.2873	0.10849	0.051057	0.96694	no_sig	0.950878	0.1029	0.24696	1.0404	no_sig	3.38303	0.09333	3.2712	0.106883	3.4032	0.12497
Trihydroxycoprostanoic acid	pos	487.341	6.0302	1.28418	0.10916	0.051057	0.8657	no_sig	0.801929	0.19724	0.37361	1.1284	no_sig	3.05252	0.464284	2.64255	0.237016	2.98182	0.495393
Alpha-Butyl-omega-hydroxypoly(oxyethylene) poly(oxypropylene)	pos	271.19	5.3529	1.2657	0.11012	0.051057	0.76904	no_sig	0.186906	0.7426	0.84387	0.92995	no_sig	1.85548	0.405584	1.42693	0.36644	1.32698	0.551193
3-Indolepropionic acid	pos	190.086	5.1838	1.28504	0.11232	0.051057	1.0899	no_sig	0.492334	0.41656	0.59551	0.90742	no_sig	1.78518	0.156033	1.94562	0.134596	1.76548	0.45583
Ethyl glucuronide	neg	221.066	1.2188	1.25291	0.11255	0.051057	1.0933	no_sig	0.0829974	0.91212	0.94582	0.99047	no_sig	1.51048	0.105813	1.65143	0.147063	1.6357	0.273832
9Z-Dodecen-7-ynyl acetate	pos	223.168	3.9349	1.28001	0.11386	0.051057	0.92149	no_sig	0.303179	0.66149	0.78285	1.0309	no_sig	3.11325	0.193071	2.86882	0.249512	2.95743	0.361438
6''-Acetylliquiritin	neg	459.132	3.8151	1.26007	0.11599	0.051057	0.96547	no_sig	0.178741	0.78514	0.86902	0.98999	no_sig	3.26712	0.0854713	3.1543	0.119087	3.12273	0.222131
Actinidic acid	pos	487.339	6.846	1.24305	0.11616	0.051057	0.94278	no_sig	0.383564	0.59821	0.74494	1.02	no_sig	4.01545	0.173997	3.78568	0.242778	3.86142	0.194634
3,4,5-trihydroxy-6-(2-oxo-1,2-diphenylethoxy)oxane-2-carboxylic acid	pos	389.123	4.5703	1.22422	0.11793	0.051057	1.468	no_sig	0.661929	0.28408	0.47318	1.3318	no_sig	1.23858	0.702975	1.8183	0.282905	2.42165	1.15783
Adenine	neg	134.047	0.9044	1.21011	0.11897	0.051057	0.6031	no_sig	0.584206	0.36324	0.55488	1.4189	no_sig	1.63302	0.649122	0.984867	0.54864	1.3974	0.797909
4,8 dimethylnonanoyl carnitine	pos	330.263	8.2955	1.23457	0.11991	0.051057	0.96068	no_sig	0.463654	0.42318	0.59982	1.0252	no_sig	3.94112	0.152294	3.78615	0.135424	3.88147	0.216342
Porrigenin A	pos	466.351	6.9206	1.22213	0.12047	0.051057	0.91814	no_sig	0.511622	0.41608	0.59551	1.0475	no_sig	3.30663	0.185607	3.03595	0.304465	3.18013	0.227428
Adipate semialdehyde	neg	129.056	3.7994	1.22339	0.12109	0.051057	1.0433	no_sig	0.955543	0.1243	0.28194	0.96304	no_sig	4.19858	0.19265	4.38018	0.142593	4.21828	0.161921
Xestoaminol C	pos	230.247	6.4459	1.21393	0.12174	0.051057	0.94898	no_sig	0.271683	0.62077	0.76045	1.0176	no_sig	2.99183	0.0888245	2.8392	0.181255	2.88925	0.123299
HU-210	pos	387.287	8.3353	1.20518	0.12334	0.051057	0.96137	no_sig	0.444518	0.44139	0.60701	1.0256	no_sig	2.93878	0.0784675	2.82525	0.128859	2.89772	0.155733
7-Ketodeoxycholic acid	neg	405.264	6.3142	1.27	0.12372	0.051057	1.0634	no_sig	0.769193	0.20884	0.39039	0.95445	no_sig	4.46798	0.27187	4.75117	0.260798	4.53475	0.248487
MG(18:3(6Z,9Z,12Z)/0:0/0:0)	pos	353.268	8.3758	1.21768	0.12934	0.051057	1.0896	no_sig	0.826559	0.15204	0.32358	1.0739	no_sig	3.82912	0.307563	4.17202	0.347234	4.48052	0.278113
GPEtn(5:0/7:0)	neg	410.192	5.0371	1.16218	0.13365	0.051057	1.015	no_sig	0.186095	0.78843	0.86902	0.99746	no_sig	3.48548	0.0458774	3.53778	0.0550263	3.5288	0.0477786
(3beta,22E,24R)-3-Hydroxyergosta-5,8,22-trien-7-one	pos	411.328	7.7555	1.18003	0.13388	0.051057	0.98945	no_sig	0.87712	0.14096	0.30886	0.94312	no_sig	4.60652	0.0530479	4.5579	0.0403357	4.29867	0.360325
(8)-Gingerol	pos	323.221	7.2077	1.20214	0.13515	0.051057	1.0318	no_sig	0.769795	0.22948	0.41846	0.96566	no_sig	3.49132	0.0996519	3.6025	0.116047	3.4788	0.182313
1alpha-hydroxy-22-oxovitamin D3	pos	415.319	7.2182	1.16191	0.13956	0.051057	0.97667	no_sig	0.305323	0.62672	0.76439	0.99261	no_sig	4.31365	0.0889521	4.21302	0.10836	4.18188	0.0866601
3,4-Methyleneazelaic acid	neg	211.097	3.8491	1.22966	0.14127	0.051057	0.76895	no_sig	0.378535	0.52754	0.68697	0.8604	no_sig	1.33912	0.279177	1.02972	0.331126	0.885967	0.362665
6''-Malonylapiin	neg	649.141	3.1315	1.22138	0.14329	0.051057	3.0414	no_sig	0.240124	0.76392	0.85254	0.87808	no_sig	0.530817	1.02734	1.61442	1.12766	1.41758	0.872837
Cefradine	pos	394.084	0.8245	1.14792	0.14387	0.051057	0.97061	no_sig	0.311722	0.64996	0.77834	0.98725	no_sig	3.05105	0.0707122	2.96137	0.104841	2.92362	0.146866
2,4-Dihydroxyacetophenone 5-sulfate	neg	230.996	3.1886	1.14994	0.14738	0.051057	0.91159	no_sig	0.690574	0.23876	0.42363	0.87815	no_sig	2.62992	0.236757	2.39742	0.231373	2.10528	0.467247
Gibberellin A87	neg	361.13	4.3316	1.16665	0.14813	0.051057	1.0203	no_sig	0.876227	0.14305	0.31058	0.97743	no_sig	2.78607	0.065224	2.84275	0.0478158	2.7786	0.0765408
(R)-3-Hydroxy-tetradecanoic acid	pos	286.237	5.7343	1.11571	0.14893	0.051057	1.1155	no_sig	0.872439	0.16248	0.33744	0.87477	no_sig	1.6086	0.237583	1.79438	0.118847	1.56967	0.311296
3-Oxododecanoic acid	pos	237.148	4.6488	1.16836	0.14935	0.051057	0.92771	no_sig	0.476054	0.45672	0.61973	1.0456	no_sig	2.0399	0.147604	1.89243	0.150924	1.97865	0.198063
Ceanothine D	pos	485.315	9.0108	1.12662	0.14953	0.051057	1.0898	no_sig	0.748854	0.22072	0.40603	0.87228	no_sig	2.49483	0.260805	2.71895	0.187117	2.37168	0.564256
Theasapogenol E	neg	503.338	5.8038	1.13461	0.15005	0.051057	0.87298	no_sig	0.546855	0.39142	0.57629	0.86699	no_sig	2.74637	0.309564	2.39752	0.393088	2.07863	0.692168
Lysyl-Aspartate	pos	244.13	2.9628	1.14013	0.15007	0.051057	0.95778	no_sig	0.411737	0.49151	0.65223	1.0206	no_sig	1.96808	0.0908581	1.885	0.0771115	1.92378	0.0938235
Urothion	pos	326.037	3.1601	1.20617	0.15088	0.051057	0.83873	no_sig	0.813614	0.21684	0.40199	1.1708	no_sig	2.14175	0.276498	1.79635	0.412401	2.10308	0.317277
2-Butyl-5-[2-(4-hydroxy-3-methoxyphenyl)ethyl]furan	pos	307.189	7.3319	1.1595	0.15129	0.051057	1.0774	no_sig	0.739509	0.23333	0.42061	0.87174	no_sig	2.25588	0.220339	2.4305	0.120835	2.11877	0.536027
11-deoxy-PGF1beta	pos	323.257	6.6071	1.13109	0.15178	0.051057	0.81958	no_sig	0.739221	0.2194	0.40475	0.76969	no_sig	2.29147	0.277028	1.87803	0.527443	1.4455	0.516398
Momorcharaside B	pos	677.42	7.4504	1.14118	0.15216	0.051057	0.94755	no_sig	0.155037	0.78201	0.86752	1.0157	no_sig	3.0198	0.155643	2.8614	0.167288	2.90632	0.311218
Farnesyl acetone	pos	263.236	8.6876	1.16886	0.15318	0.051057	1.0234	no_sig	0.178325	0.74832	0.84526	1.0066	no_sig	4.3382	0.0952723	4.43967	0.111647	4.46907	0.165093
13-Hydroxy-9-methoxy-10-oxo-11-octadecenoic acid	pos	307.224	8.4373	1.15719	0.15404	0.051057	1.2317	no_sig	0.245905	0.65226	0.77853	1.0482	no_sig	1.87398	0.4819	2.30815	0.405008	2.4195	0.351193
(+/-)-Jasmonic Acid	pos	211.132	5.9436	1.12412	0.15551	0.051057	0.96444	no_sig	0.867536	0.14009	0.30776	1.0697	no_sig	2.2341	0.0731383	2.15465	0.0895836	2.3048	0.189373
Vanillactic acid	neg	211.06	4.2624	1.11707	0.1559	0.051057	0.75074	no_sig	0.198482	0.76075	0.85156	1.1158	no_sig	2.01777	0.339906	1.51482	0.649267	1.6903	1.0727
Mitragynine	neg	397.215	5.642	1.13963	0.1572	0.051057	1.0397	no_sig	0.583477	0.35921	0.55293	0.98031	no_sig	2.60728	0.134677	2.71082	0.0691358	2.65745	0.103147
1,7-Dimethylguanosine	neg	310.113	0.8606	1.14874	0.15803	0.051057	0.92191	no_sig	0.293405	0.6976	0.81265	1.02	no_sig	3.45232	0.185706	3.18272	0.34872	3.24647	0.0736321
PE(20:1/0:0)	neg	506.325	8.9819	1.16822	0.15869	0.051057	1.0469	no_sig	0.481344	0.4156	0.59551	0.95552	no_sig	2.71878	0.117398	2.84627	0.145748	2.71967	0.299773
Oxoglutaric acid	neg	145.014	1.2083	1.10714	0.15949	0.051057	1.0739	no_sig	0.359645	0.5986	0.74494	0.97196	no_sig	2.56722	0.227717	2.75683	0.161124	2.67953	0.274096
Erythro-6,8-Tricosanediol	pos	401.336	6.4362	1.1231	0.16008	0.051057	1.0631	no_sig	1.1414	0.051668	0.15841	0.92579	no_sig	3.1326	0.275774	3.33028	0.0937611	3.08313	0.231972
Pregnan-20-one, 17-(acetyloxy)-3-hydroxy-6-methyl-, (3a,5b,6a)-	pos	391.284	6.4966	1.14285	0.16073	0.051057	1.0187	no_sig	0.200083	0.73053	0.83531	0.99529	no_sig	5.22482	0.129009	5.3227	0.0650337	5.29765	0.144137
Hydroxypentobarbital	pos	243.133	3.5157	1.12878	0.16222	0.051057	0.83656	no_sig	0.0162689	0.97689	0.9884	1.0051	no_sig	2.16903	0.198754	1.81453	0.486242	1.82382	0.501961
Glycyl-Phenylalanine	neg	221.093	3.2013	1.15866	0.16512	0.051057	1.2877	no_sig	0.588937	0.37387	0.56156	0.90455	no_sig	1.42093	0.512194	1.82975	0.332053	1.6551	0.256443
Phomopsin A	pos	821.315	4.0129	1.12549	0.16526	0.051057	0.85424	no_sig	0.923485	0.1182	0.2731	1.2095	no_sig	1.98318	0.313798	1.69412	0.296567	2.04902	0.357217
Gibberellin A50	neg	363.145	5.4907	1.10415	0.16527	0.051057	1.0272	no_sig	1.1085	0.057026	0.16971	0.9697	no_sig	3.44972	0.11806	3.54358	0.0756264	3.4362	0.0821519
Palmitoleamide	pos	254.247	8.4624	1.08274	0.16655	0.051057	0.98597	no_sig	0.456694	0.46372	0.62472	1.0073	no_sig	4.50285	0.0769316	4.43967	0.0552074	4.47205	0.0773653
Herculin	pos	252.231	8.2166	1.09831	0.16719	0.051057	0.96804	no_sig	0.910841	0.1478	0.3172	1.0277	no_sig	3.39377	0.119836	3.2853	0.110235	3.37638	0.068599
Asparaginyl-Leucine	neg	244.129	3.1085	1.13769	0.17008	0.051057	1.1236	no_sig	0.765523	0.25095	0.43569	0.92737	no_sig	1.757	0.228369	1.97412	0.235962	1.83073	0.116366
(3beta,5alpha,9alpha,22E,24R)-5,9-Epidioxy-3-hydroxyergosta-7,22-dien-6-one	neg	441.3	8.6684	1.07918	0.1709	0.051057	0.9707	no_sig	0.197425	0.71206	0.8205	1.0116	no_sig	4.03807	0.0808486	3.91977	0.160038	3.96522	0.214486
6-(2-Hydroxyethoxy)-6-oxohexanoic acid	neg	189.076	3.3855	1.13885	0.17094	0.051057	0.86607	no_sig	1.1218	0.055533	0.16705	1.1319	no_sig	1.79983	0.35018	1.55878	0.104295	1.76442	0.184886
Crucigasterin 277	pos	278.247	8.4071	1.0796	0.17238	0.051057	0.98198	no_sig	0.928577	0.12337	0.28071	1.0202	no_sig	4.12917	0.0951859	4.05475	0.0613021	4.1366	0.0898558
PC(20:2/0:0)	pos	548.37	8.6779	1.07688	0.17541	0.051057	1.0897	no_sig	0.402943	0.47465	0.63737	0.95049	no_sig	3.39062	0.25871	3.69492	0.388257	3.51197	0.390523
AM1220	pos	427.233	4.6383	1.13009	0.17542	0.051057	0.98711	no_sig	0.783236	0.21545	0.40007	0.97349	no_sig	4.09332	0.0681438	4.04057	0.0435662	3.93347	0.175765
16,16-dimethyl-PGA1	neg	363.253	8.0094	1.07307	0.17667	0.051057	1.0493	no_sig	0.488321	0.48066	0.64395	0.97195	no_sig	3.21638	0.179327	3.37503	0.165502	3.28035	0.236942
(24R)-1alpha,24-dihydroxyvitamin D3	pos	417.333	5.8881	1.07193	0.17694	0.051057	1.0631	no_sig	0.883329	0.15535	0.32835	0.98021	no_sig	3.26692	0.30821	3.47317	0.0760566	3.40445	0.0648982
(S,Z)-Lyratol acetate	pos	195.137	6.1269	1.07764	0.17786	0.051057	1.1884	no_sig	0.487723	0.43486	0.60329	1.1164	no_sig	1.40792	0.339073	1.67315	0.229065	1.86783	0.483597
Parvisoflavone A	pos	317.083	0.7112	1.09015	0.18022	0.051057	0.8874	no_sig	0.918639	0.10254	0.24662	1.1951	no_sig	1.98672	0.206174	1.76302	0.279341	2.10702	0.324313
Musanolone F	pos	351.122	5.5473	1.10339	0.18104	0.051057	1.5174	no_sig	0.226705	0.67931	0.79885	0.87132	no_sig	1.01003	0.631164	1.53258	0.511937	1.33537	0.900453
Thiamine	pos	265.111	0.7602	1.08431	0.18253	0.051057	0.8565	no_sig	1.00579	0.077933	0.20659	1.2344	no_sig	3.25733	0.165499	2.78992	0.710642	3.44378	0.221936
3-hydroxydodecanoyl carnitine	pos	382.258	5.8339	1.07417	0.18515	0.051057	0.97167	no_sig	0.803321	0.18319	0.35562	1.0958	no_sig	2.93775	0.126059	2.85453	0.0347369	3.12802	0.426211
(E)-2,6-Dimethyl-2,5-heptadienoic acid	pos	172.132	4.0479	1.04955	0.18523	0.051057	0.83338	no_sig	0.587095	0.33604	0.53323	0.80773	no_sig	1.9736	0.162077	1.64475	0.49075	1.32852	0.498762
5-Hydroxypentanoic acid	pos	101.06	0.7715	1.09535	0.18566	0.051057	0.77929	no_sig	0.927508	0.11911	0.27464	1.3171	no_sig	2.22122	0.696249	1.73097	0.331846	2.27987	0.639072
PC(18:1(9Z)/0:0)[U]	pos	522.355	8.5406	1.03906	0.18591	0.051057	1.0478	no_sig	0.38987	0.48508	0.64601	0.9728	no_sig	5.12593	0.24239	5.3712	0.30055	5.2251	0.33575
Thr Ala Ile Arg	pos	460.291	5.5034	1.07967	0.18753	0.051057	0.98614	no_sig	1.0595	0.064438	0.18487	1.0369	no_sig	4.18512	0.0859971	4.12712	0.0317603	4.2793	0.160668
(6R,8Z)-6-Hydroxy-3-oxotetradecenoic acid	neg	255.16	6.683	1.10235	0.18814	0.051057	1.0263	no_sig	0.939013	0.11664	0.27119	0.9126	no_sig	2.75938	0.0716728	2.83188	0.0896326	2.58437	0.309533
Gamma-Glutamylvaline	neg	245.113	3.0733	1.03316	0.18816	0.051057	0.95384	no_sig	0.872657	0.12682	0.28453	1.0374	no_sig	2.8144	0.163545	2.6845	0.124657	2.78493	0.0514436
Valyl-Phenylalanine	neg	263.139	3.4088	1.0782	0.19036	0.051057	1.4198	no_sig	0.222491	0.74712	0.84526	0.91178	no_sig	0.847433	0.327287	1.20318	0.462065	1.09703	0.547003
Citreoviridin D	pos	455.187	1.7221	1.04582	0.19237	0.051057	0.93859	no_sig	0.216989	0.6943	0.8105	1.0186	no_sig	3.56823	0.264662	3.34912	0.229781	3.4114	0.256307
Pyroglutamic acid	neg	128.036	0.8385	1.06555	0.19248	0.051057	1.0348	no_sig	0.905758	0.15004	0.32078	0.95379	no_sig	2.81407	0.101919	2.91193	0.118878	2.77738	0.152015
Glabric acid	neg	485.326	7.8834	1.06655	0.19284	0.051057	0.96006	no_sig	0.103878	0.9018	0.9397	1.0055	no_sig	4.02387	0.181974	3.86315	0.18201	3.8843	0.326387
DTMP	neg	321.05	2.9112	1.07601	0.19313	0.051057	0.77703	no_sig	0.00216125	0.97042	0.98453	1.0063	no_sig	1.99473	0.599436	1.54997	0.38561	1.5597	0.422958
Wampetin	pos	389.099	0.7207	1.04475	0.19354	0.051057	0.9544	no_sig	0.716258	0.28272	0.47203	0.95946	no_sig	2.41072	0.110873	2.30078	0.137135	2.2075	0.122267
Cortolone	neg	365.232	5.9643	1.07026	0.19381	0.051057	0.95852	no_sig	0.615681	0.36346	0.55488	1.0458	no_sig	3.5471	0.129179	3.39995	0.197752	3.55577	0.30788
Val Arg	pos	274.187	1.1673	1.06963	0.19506	0.051057	1.0886	no_sig	0.771894	0.18326	0.35562	1.0781	no_sig	1.87647	0.192271	2.04273	0.186285	2.20235	0.166164
9S,10R-Epoxy-6Z-octadecene	pos	265.252	8.9423	1.01596	0.19624	0.051057	1.0148	no_sig	0.402086	0.5744	0.72286	1.0084	no_sig	3.941	0.0620027	3.99923	0.070697	4.03282	0.108323
PS(22:1(11Z)/0:0)	pos	544.337	8.0618	1.02729	0.19686	0.051057	0.96691	no_sig	0.571126	0.3929	0.57771	1.0398	no_sig	3.7282	0.157935	3.60485	0.121861	3.74847	0.338391
CMP-N-acetylneuraminic acid	neg	613.145	1.2557	1.05815	0.19797	0.051057	0.59192	no_sig	1.14044	0.051576	0.15841	2.1182	no_sig	1.11493	0.635658	0.65995	0.374528	1.39793	0.646036
Goshuyic acid	pos	242.211	5.6138	1.02203	0.19889	0.051057	1.0783	no_sig	0.378465	0.58458	0.73303	0.96001	no_sig	2.06667	0.193569	2.22848	0.178022	2.13937	0.304529
Methyl helianthenoate A glucoside	pos	345.137	3.9904	1.01394	0.19945	0.051057	1.1344	no_sig	0.188316	0.74331	0.84387	0.95986	no_sig	1.98263	0.40878	2.24907	0.144586	2.15878	0.581896
Neryl arabinofuranosyl-glucoside	pos	512.247	3.7994	1.05062	0.19968	0.051057	0.97567	no_sig	0.00219125	0.9988	0.99961	1.00002	no_sig	2.84442	0.094499	2.77522	0.0613715	2.77528	0.0742505
SALVINORIN A	neg	431.172	6.3525	1.04713	0.2015	0.051057	1.0753	no_sig	0.00402764	0.94073	0.96581	1.0034	no_sig	2.28775	0.171856	2.45998	0.223182	2.46847	0.109946
(3,4,5,6-tetrahydroxyoxan-2-yl)methyl 4-hydroxybenzoate	pos	318.119	1.7221	1.00228	0.20172	0.051057	0.97521	no_sig	0.203792	0.81545	0.88872	0.99615	no_sig	4.08798	0.106023	3.98665	0.127494	3.9713	0.0652772
Vulgaxanthin I	pos	357.142	1.1555	1.03276	0.20236	0.051057	0.72011	no_sig	0.665014	0.28173	0.47138	1.3347	no_sig	1.73348	0.692942	1.2483	0.390021	1.66617	0.722684
Suberic acid	neg	173.082	4.2624	1.0512	0.20279	0.051057	1.0247	no_sig	0.911723	0.14142	0.30886	0.97324	no_sig	3.1239	0.100205	3.20098	0.0771454	3.11533	0.0918497
Adhumulone	neg	361.202	8.4574	1.03728	0.20339	0.051057	1.07	no_sig	0.0670364	0.83356	0.89675	1.0112	no_sig	2.70622	0.163035	2.89558	0.264984	2.92788	0.20472
Threoninyl-Isoleucine	neg	231.134	3.1191	1.0523	0.20368	0.051057	1.1975	no_sig	0.230869	0.77031	0.85795	0.96276	no_sig	1.6821	0.351994	2.01437	0.417747	1.93935	0.371606
N1-Acetylspermidine	pos	188.175	0.6995	1.0319	0.204	0.051057	1.0959	no_sig	0.0389882	0.99124	0.99571	1.0004	no_sig	2.52202	0.366917	2.76388	0.15407	2.76493	0.140749
Phaseolic acid	neg	261.133	4.2731	1.06479	0.2049	0.051057	0.96178	no_sig	0.745012	0.23271	0.42061	1.0401	no_sig	2.98205	0.13987	2.86807	0.125542	2.98313	0.158932
UMBELLIFERONE	pos	163.038	2.8533	1.05006	0.20697	0.051057	1.0122	no_sig	0.0571186	0.97864	0.989	0.99938	no_sig	2.98973	0.0373059	3.02615	0.0474333	3.02428	0.144446
9(S)-HpODE	neg	311.222	7.2673	1.0147	0.20712	0.051057	1.041	no_sig	1.016	0.09908	0.24143	0.93414	no_sig	3.37048	0.135328	3.50852	0.184509	3.27743	0.216167
5alpha-Cholestane-3alpha,7alpha,16alpha,26-tetrol	pos	459.344	8.57	0.990134	0.21645	0.051057	0.95724	no_sig	0.143733	0.74139	0.84387	1.0122	no_sig	3.97172	0.132556	3.80188	0.25549	3.8481	0.165774
Aspirin	pos	163.039	0.0944	1.03594	0.2178	0.051057	1.0153	no_sig	0.446419	0.51225	0.67176	0.9842	no_sig	2.51908	0.0327126	2.5575	0.0565322	2.51708	0.120391
Trans-p-Menthane-7,8-diol 7-glucoside	neg	333.191	3.9505	1.03076	0.21946	0.051057	0.87213	no_sig	0.0199006	0.93835	0.96516	0.98734	no_sig	1.77413	0.182234	1.54728	0.341618	1.5277	0.433778
1alpha,25-dihydroxy-26,27-dimethyl-20,21,22,22,23,23-hexadehydrovitamin D3	pos	439.32	7.8845	0.991766	0.22005	0.051057	0.98224	no_sig	0.548022	0.36828	0.55938	0.92318	no_sig	4.32863	0.089155	4.25175	0.0965363	3.92513	0.769085
Capsianoside IV	pos	662.373	6.4766	1.04784	0.22031	0.051057	0.96122	no_sig	0.458808	0.43305	0.60329	0.96575	no_sig	2.7802	0.0762311	2.67238	0.167894	2.58085	0.186005
D-Glucuronic acid	neg	193.035	0.7116	0.991878	0.22463	0.051057	0.9385	no_sig	0.705858	0.24425	0.42995	1.0849	no_sig	2.57345	0.162176	2.41518	0.220121	2.62013	0.297895
2-Hydroxydecanedioic acid	neg	217.108	4.1471	1.0231	0.22776	0.051057	0.9657	no_sig	0.404587	0.50455	0.6648	0.97238	no_sig	2.59102	0.112848	2.50215	0.105729	2.43305	0.196584
22-Angeloylbarringtogenol C	pos	537.389	5.8224	0.963217	0.22836	0.051057	0.92954	no_sig	0.342495	0.56313	0.71578	1.0908	no_sig	3.0971	0.324949	2.87888	0.197496	3.14017	0.956822
8-hydroxy-13,17-octadecadiene-9,11-diynoic acid	pos	289.179	7.0739	0.971221	0.23019	0.051057	1.1739	no_sig	0.557267	0.34597	0.54228	0.86996	no_sig	1.91627	0.45681	2.24947	0.362367	1.95695	0.553219
Lacto-N-triaose	neg	544.187	1.2424	0.991919	0.2304	0.051057	1.1487	no_sig	0.603874	0.36927	0.55992	0.88678	no_sig	1.52443	0.275366	1.75115	0.285885	1.55288	0.374983
Zileuton O-glucuronide	neg	411.086	2.3322	1.01787	0.23049	0.051057	1.0444	no_sig	0.415973	0.54499	0.70231	0.98491	no_sig	2.39923	0.14984	2.50587	0.11143	2.46805	0.0761426
Cepagenin	neg	445.294	8.1074	0.958939	0.2305	0.051057	0.91136	no_sig	0.638789	0.25257	0.4366	1.099	no_sig	2.46518	0.131263	2.24667	0.359448	2.46913	0.196595
AMINOHYDROXYBUTYRIC ACID	neg	118.052	0.7116	0.97389	0.23062	0.051057	0.94317	no_sig	0.272411	0.64635	0.77646	1.0234	no_sig	2.58013	0.0903914	2.43352	0.240393	2.4904	0.120484
Desmosine	pos	509.287	8.58	1.02297	0.23342	0.051057	1.045	no_sig	0.497325	0.43326	0.60329	1.0298	no_sig	3.29775	0.223311	3.44612	0.13621	3.54897	0.246558
Ecklonialactone A	pos	291.194	6.6986	0.961828	0.23547	0.051057	0.95991	no_sig	1.13421	0.05467	0.1649	0.79969	no_sig	2.25355	0.11788	2.1632	0.108251	1.72988	0.432049
N-Acetyl-L-glutamic acid	neg	188.056	0.8486	0.985355	0.2395	0.051057	1.0448	no_sig	0.235573	0.74248	0.84387	0.98374	no_sig	2.01712	0.112358	2.10748	0.116087	2.07322	0.194856
Benzyl b-L-arabinopyranoside	pos	239.127	5.1286	0.931716	0.23969	0.051057	1.0755	no_sig	0.335514	0.60751	0.7509	0.97061	no_sig	2.03708	0.257068	2.19098	0.0984145	2.1266	0.253041
7-Hydroxytrichodermol	pos	267.158	4.8257	0.911377	0.24101	0.051057	1.0349	no_sig	0.860281	0.14932	0.31985	0.8447	no_sig	2.46945	0.138604	2.55562	0.0684347	2.15873	0.563967
Acetyl-DL-Leucine	neg	172.098	4.1116	0.96202	0.24199	0.051057	1.052	no_sig	1.10668	0.052044	0.15913	0.94642	no_sig	2.62163	0.200489	2.758	0.141134	2.61023	0.0504583
28-Homobrassinolide	pos	517.347	9.7586	0.956636	0.2435	0.051057	1.0095	no_sig	0.145652	0.84671	0.90312	1.0021	no_sig	3.94788	0.051645	3.98547	0.0439386	3.99382	0.0832249
7(14)-Bisabolene-2,3,10,11-tetrol	pos	273.205	6.2458	0.97212	0.24391	0.051057	1.0655	no_sig	0.839052	0.17172	0.34649	0.90069	no_sig	2.61118	0.232474	2.78233	0.20367	2.50602	0.366943
Flavin adenine dinucleotide (FAD)	neg	784.154	3.6391	0.951839	0.24518	0.051057	0.72652	no_sig	0.469032	0.46406	0.62472	0.78128	no_sig	1.76977	0.627615	1.28577	0.611926	1.00455	0.554822
M-Xylene	pos	107.086	2.7153	0.968186	0.24624	0.051057	0.97915	no_sig	0.421443	0.46546	0.62584	1.0105	no_sig	2.50317	0.0837072	2.45097	0.0444255	2.47672	0.0615116
Vaccenic acid	pos	305.245	7.2894	0.952228	0.24645	0.051057	0.76904	no_sig	0.355949	0.58879	0.73634	0.86884	no_sig	1.69252	0.497931	1.30162	0.506116	1.1309	0.459372
5,6-dihydroxy stearic acid	pos	339.252	8.6485	0.974474	0.2497	0.051057	1.1021	no_sig	0.498036	0.45706	0.61973	0.94286	no_sig	2.49605	0.351035	2.75097	0.307125	2.59378	0.334791
PGF2alpha-dihydroxypropanylamine	pos	428.298	5.151	0.953022	0.25123	0.051057	0.98339	no_sig	0.902124	0.14213	0.3098	0.98134	no_sig	3.4909	0.103529	3.43292	0.0248094	3.36885	0.0864093
1-Hydroxy-2,12,15-heneicosatrien-4-one	pos	343.262	6.4966	0.955897	0.25393	0.051057	1.0195	no_sig	0.694107	0.24844	0.43434	0.97027	no_sig	3.53593	0.104875	3.60483	0.0721166	3.49767	0.181741
6-Hydroxypentadecanedioic acid	neg	287.186	3.94	0.949963	0.25505	0.051057	0.96129	no_sig	0.720901	0.23359	0.42061	0.7431	no_sig	3.9412	0.182825	3.78862	0.215462	2.81532	1.70307
1,2,3,4,5,6-Hexahydro-5-(1-hydroxyethylidene)-7H-cyclopenta[b]pyridin-7-one	pos	243.101	5.4421	0.940953	0.2566	0.051057	1.0467	no_sig	0.759989	0.20294	0.38127	0.95768	no_sig	3.20592	0.228164	3.35575	0.159611	3.21375	0.169805
N-Undecanoylglycine	pos	244.19	5.9436	0.935107	0.25804	0.051057	1.0113	no_sig	0.333591	0.55866	0.71335	1.0087	no_sig	3.04328	0.0254866	3.07762	0.058718	3.10433	0.0793911
15-hydroxyicosanoic acid	pos	367.259	4.7938	0.972169	0.26077	0.051057	0.96452	no_sig	0.237889	0.71883	0.82448	0.98394	no_sig	2.59797	0.156565	2.5058	0.0733431	2.46555	0.231675
Threoninyl-Methionine	pos	215.087	0.6075	0.93929	0.26154	0.051057	1.0383	no_sig	0.531034	0.43298	0.60329	0.97209	no_sig	2.18953	0.117011	2.27347	0.105751	2.21002	0.137755
Aegle marmelos Alkaloid C	pos	383.232	5.4081	0.937801	0.26173	0.051057	0.96567	no_sig	0.729661	0.23577	0.42093	1.0641	no_sig	2.53447	0.11413	2.44747	0.117147	2.6044	0.252308
Citrulline	pos	198.085	0.7207	0.873364	0.26213	0.051057	0.97411	no_sig	0.434794	0.54431	0.70225	0.98571	no_sig	3.89265	0.100192	3.79185	0.161037	3.73767	0.106447
Malvidin	pos	331.081	5.3753	0.952645	0.26262	0.051057	0.79923	no_sig	0.427052	0.51453	0.67396	1.1328	no_sig	2.16795	0.519879	1.73268	0.633987	1.96283	0.421983
Benzaldehyde	pos	107.049	3.0872	0.917923	0.26357	0.051057	1.0377	no_sig	0.518158	0.37276	0.5614	1.0302	no_sig	2.6446	0.0993566	2.74427	0.15976	2.8271	0.117815
(+/-)12,13-DiHOME	neg	313.238	7.2476	0.902544	0.26382	0.051057	1.0307	no_sig	0.594676	0.36169	0.55446	0.96847	no_sig	3.93003	0.146043	4.05065	0.174836	3.92293	0.242285
MG(22:4(7Z,10Z,13Z,16Z)/0:0/0:0)	neg	405.3	8.0784	0.905209	0.26405	0.051057	1.0279	no_sig	0.41322	0.57453	0.72286	0.98445	no_sig	3.1259	0.079268	3.21312	0.144497	3.16315	0.127225
N-Acetyl-beta-D-mannosamine	pos	204.086	1.1773	0.864584	0.26577	0.051057	0.98542	no_sig	0.554639	0.38371	0.56897	0.9819	no_sig	3.66848	0.0955624	3.61498	0.0341609	3.54957	0.156884
Cerasinone	neg	329.103	5.0924	0.899014	0.2691	0.051057	1.0404	no_sig	0.998652	0.089982	0.22747	0.81033	no_sig	3.824	0.180891	3.97833	0.232952	3.22377	0.868257
(9S,10S)-9,10-dihydroxyoctadecanoate	neg	315.253	7.6834	0.917119	0.27031	0.051057	1.0461	no_sig	0.702921	0.28553	0.47419	0.95379	no_sig	3.4258	0.159771	3.58365	0.256831	3.41803	0.204365
Alpha-CYANO-3-HYDROXYCINNAMIC ACID	neg	188.035	3.4551	0.90153	0.27073	0.051057	1.0246	no_sig	0.649747	0.29899	0.49178	0.9639	no_sig	3.27342	0.112374	3.35382	0.105601	3.23273	0.223459
PE(13:0/0:0)	neg	410.23	7.4884	0.926764	0.27121	0.051057	1.0565	no_sig	0.0301207	0.96514	0.98007	1.0026	no_sig	2.58955	0.229823	2.73578	0.161285	2.74282	0.311747
5,7-dihydroxy-2-phenyl-8-(3,4,5-trihydroxyoxan-2-yl)-4H-chromen-4-one	neg	385.093	3.9735	0.885637	0.27603	0.051057	1.0675	no_sig	0.5956	0.33311	0.53031	1.1055	no_sig	2.32828	0.256746	2.48555	0.165015	2.74778	0.552426
Tyrosyl-Tryptophan	pos	350.152	4.1692	0.890982	0.27893	0.051057	1.2556	no_sig	0.9241	0.1317	0.29278	0.6184	no_sig	1.67315	0.500596	2.10073	0.66846	1.29908	0.863398
Dextrorphan O-glucuronide	pos	398.193	3.4089	0.932936	0.28027	0.051057	0.98216	no_sig	0.718085	0.23284	0.42061	1.0219	no_sig	3.64437	0.0725385	3.57937	0.104647	3.65768	0.0897936
5,8-Epoxy-5,8-dihydro-10'-apo-b,y-carotene-3,10'-diol	pos	474.295	8.8743	0.88846	0.28135	0.051057	0.82334	no_sig	0.200992	0.7942	0.87066	1.0586	no_sig	2.25155	0.534582	1.85378	0.569443	1.9625	0.70639
16-Hydroxy hexadecanoic acid	pos	290.268	6.5062	0.876515	0.28188	0.051057	0.91282	no_sig	0.628794	0.30628	0.50118	1.0649	no_sig	2.42577	0.341216	2.2143	0.237486	2.35808	0.18034
Dodecanoylcarnitine	pos	344.279	8.5015	0.867267	0.28358	0.051057	0.96767	no_sig	0.872961	0.12105	0.27627	1.0531	no_sig	3.78627	0.134809	3.66385	0.200446	3.8584	0.160428
Didymin	neg	593.193	2.9738	0.832477	0.28777	0.051057	1.1156	no_sig	0.842972	0.13576	0.30061	1.1363	no_sig	1.23008	0.226141	1.37223	0.170314	1.55933	0.1936
Alpha-(Methylenecyclopropyl)glycine	pos	128.071	1.2537	0.914818	0.28781	0.051057	0.78294	no_sig	0.126893	0.89761	0.93777	0.98649	no_sig	1.73162	0.730991	1.35575	0.161574	1.33743	0.264906
Tetrahydrodeoxycortisol	neg	349.237	8.9325	0.903341	0.28957	0.051057	0.95786	no_sig	0.868191	0.1694	0.34649	1.0546	no_sig	3.89312	0.176472	3.72907	0.276497	3.9327	0.134429
Brassinolide	neg	479.337	8.4767	0.850301	0.28979	0.051057	0.94651	no_sig	0.062145	0.99961	0.99961	0.99997	no_sig	3.10063	0.118179	2.93477	0.31005	2.93468	0.213421
Echinocystic Acid-3-O-Glucoside	neg	633.401	7.0741	0.844698	0.29102	0.051057	0.87245	no_sig	0.556725	0.39094	0.57629	1.1537	no_sig	3.01467	0.582988	2.63015	0.504976	3.03437	0.872326
Pantothenic Acid	pos	220.117	3.1082	0.885081	0.29143	0.051057	1.0155	no_sig	0.0935299	0.85296	0.90658	1.0037	no_sig	3.8379	0.0748334	3.89723	0.0926792	3.91163	0.141675
Mollicellin C	neg	411.105	4.5479	0.860555	0.29171	0.051057	1.2384	no_sig	0.8647	0.14661	0.31586	1.7329	no_sig	0.722617	0.0388372	0.894917	0.343947	1.5508	0.86608
LysoPC(20:3(5Z,8Z,11Z))	pos	528.341	8.4071	0.877579	0.29213	0.051057	0.9666	no_sig	0.823746	0.16083	0.33675	0.88511	no_sig	2.94622	0.143566	2.84782	0.136145	2.52063	0.463459
Alpha-dimorphecolic acid	pos	261.221	8.4171	0.893285	0.29281	0.051057	1.0499	no_sig	0.885378	0.12908	0.2881	1.0888	no_sig	2.46393	0.176757	2.5868	0.173132	2.81647	0.257678
15d-PGA1	neg	317.212	7.6936	0.83251	0.29365	0.051057	1.2108	no_sig	0.207626	0.77675	0.8634	1.0492	no_sig	1.31128	0.392354	1.58765	0.396149	1.6657	0.44937
Fasciculol C	neg	507.367	8.2439	0.823064	0.29642	0.051057	0.96898	no_sig	0.909259	0.12699	0.28453	0.90051	no_sig	2.30525	0.0843734	2.23375	0.118081	2.01152	0.274205
Valyl-Valine	neg	215.139	3.0733	0.903941	0.29668	0.051057	1.3486	no_sig	0.246559	0.74108	0.84387	0.93045	no_sig	1.25682	0.65586	1.69498	0.601413	1.5771	0.490189
Rishitin	pos	245.153	6.3164	0.912043	0.29819	0.051057	1.3286	no_sig	0.410353	0.50084	0.66202	0.83221	no_sig	1.44532	0.72249	1.92028	0.643927	1.59808	0.805906
(4R,6S)-p-Menth-1-ene-4,6-diol 4-glucoside	pos	346.195	3.0652	0.861202	0.2986	0.051057	0.98893	no_sig	0.273468	0.71316	0.8205	0.99185	no_sig	3.56473	0.0508363	3.52528	0.0623601	3.49657	0.157898
Methyl 9,10-epoxy-12,15-octadecadienoate	pos	309.241	8.3456	0.836748	0.30085	0.051057	0.95156	no_sig	0.828149	0.14528	0.31422	1.0816	no_sig	3.7404	0.190607	3.5592	0.318724	3.8496	0.25964
Lithocholate 3-O-glucuronide	pos	575.318	5.8224	0.87325	0.30086	0.051057	0.98185	no_sig	0.307519	0.63098	0.76707	0.99204	no_sig	3.66573	0.0972476	3.59922	0.095545	3.57058	0.087007
1,25-dihydroxy-2,4-dinor-1,3-secovitamin D3	pos	391.32	8.5406	0.838365	0.30116	0.051057	0.95594	no_sig	0.0368829	0.87011	0.91955	1.0079	no_sig	3.31012	0.082312	3.16427	0.287573	3.18932	0.169633
Adynerin	neg	515.3	6.5243	0.833446	0.30152	0.051057	0.98428	no_sig	1.11635	0.050597	0.15685	0.91353	no_sig	4.7541	0.12428	4.67937	0.0899092	4.27475	0.39729
6Z-undecenoic acid	pos	185.153	6.1901	0.870135	0.30467	0.051057	1.0561	no_sig	0.826427	0.17457	0.34851	0.85342	no_sig	2.82688	0.248681	2.9856	0.2139	2.54798	0.634441
15-Hexadecanolide	pos	237.22	8.4624	0.855821	0.30553	0.051057	1.0491	no_sig	0.104127	0.87573	0.92026	0.98816	no_sig	2.12155	0.161402	2.22562	0.142757	2.19927	0.338356
P-Anisaldehyde	pos	137.059	4.0479	0.829831	0.30963	0.051057	1.1664	no_sig	0.837403	0.16613	0.34226	0.80256	no_sig	1.64452	0.465037	1.91822	0.332718	1.53948	0.459092
3-Phenylpropyl 2-methylpropanoate	pos	171.117	3.0758	0.830538	0.31035	0.051057	1.0098	no_sig	0.372243	0.54989	0.70668	1.0075	no_sig	4.14802	0.0520301	4.18857	0.0670239	4.22017	0.0924528
3beta,7alpha,12alpha-Trihydroxychol-5-en-24-oic Acid	pos	407.28	5.7123	0.821307	0.31039	0.051057	0.9836	no_sig	0.615216	0.32337	0.51702	0.97974	no_sig	4.10568	0.134527	4.03835	0.0419071	3.95652	0.171096
Hydroxylated N-acetyl desmethyl frovatriptan	pos	312.134	5.1166	0.847148	0.31145	0.051057	0.96869	no_sig	0.941561	0.12106	0.27627	0.92299	no_sig	1.98767	0.110212	1.92543	0.0699428	1.77715	0.182762
L-phenylalanyl-L-proline	pos	263.139	3.5157	0.818102	0.31331	0.051057	0.96037	no_sig	0.503647	0.42353	0.59982	1.0285	no_sig	4.18233	0.189063	4.0166	0.293392	4.13127	0.0913418
Arg Lys Glu Trp	pos	618.337	6.1054	0.858651	0.31586	0.051057	0.92521	no_sig	0.0543524	0.92532	0.95527	0.98896	no_sig	2.43435	0.276319	2.25228	0.268906	2.22742	0.512101
(20S)-1alpha,20,25-trihydroxyvitamin D3	pos	433.33	7.133	0.874983	0.31613	0.051057	0.98485	no_sig	1.08886	0.060698	0.178	0.91708	no_sig	4.82092	0.11624	4.74788	0.102163	4.35418	0.403838
A-L-threo-4-Hex-4-enopyranuronosyl-D-galacturonic acid	neg	351.057	1.2424	0.84981	0.3189	0.051057	1.1114	no_sig	0.268766	0.66766	0.78774	1.0593	no_sig	1.80917	0.27758	2.01078	0.328136	2.13003	0.505687
D-Erythroascorbic acid 1'-a-D-glucoside	pos	273.061	3.6064	0.811206	0.32095	0.051057	0.90519	no_sig	0.202078	0.75054	0.84606	0.94941	no_sig	2.93475	0.336883	2.65652	0.491394	2.52213	0.777091
His Leu Ile	pos	382.243	3.2027	0.836293	0.32614	0.051057	1.0936	no_sig	0.687626	0.24868	0.43434	1.0855	no_sig	2.69283	0.416897	2.94477	0.35193	3.19655	0.295643
Dihydroceramide	pos	330.3	7.5967	0.784173	0.32858	0.051057	0.94356	no_sig	0.495367	0.43389	0.60329	0.94621	no_sig	3.70075	0.347541	3.49187	0.293292	3.30405	0.423462
Semilepidinoside A	neg	335.123	3.9859	0.781021	0.32973	0.051057	0.96456	no_sig	0.967385	0.10366	0.24704	1.0742	no_sig	3.0281	0.21259	2.92078	0.0983171	3.13742	0.252064
8,9-DiHETrE	neg	337.237	8.2241	0.796364	0.33029	0.051057	0.95753	no_sig	0.566325	0.38325	0.56897	0.95694	no_sig	2.51967	0.215908	2.41265	0.0898314	2.30877	0.238349
Val Asp	pos	233.113	1.1888	0.786594	0.3306	0.051057	0.95752	no_sig	1.04671	0.06728	0.1898	1.0835	no_sig	2.41195	0.112524	2.30948	0.193757	2.50238	0.0815017
8-hydroxy-17-octadecene-10,12-diynoic acid	pos	291.195	5.9321	0.789074	0.33153	0.051057	0.97368	no_sig	0.813	0.17228	0.34649	0.97237	no_sig	2.67623	0.142989	2.6058	0.0580543	2.5338	0.0928601
L-Tryptophan	neg	203.083	3.2243	0.855076	0.33177	0.051057	1.0302	no_sig	0.625213	0.34393	0.53984	0.98036	no_sig	3.21347	0.173806	3.3106	0.123017	3.24558	0.079266
Naproxen O-glucuronide	neg	405.12	4.0886	0.806035	0.33201	0.051057	1.0529	no_sig	0.969338	0.10777	0.25515	1.1503	no_sig	2.37398	0.201561	2.4995	0.187524	2.87523	0.437092
25-Hydroxyvitamin D3-26,23-lactol	pos	431.315	6.9206	0.845205	0.33223	0.051057	0.9191	no_sig	1.04933	0.083109	0.2157	0.81705	no_sig	2.89668	0.34266	2.66235	0.383414	2.17527	0.416043
1-Ethenylhexyl butanoate	neg	197.154	5.0031	0.80928	0.33229	0.051057	0.78955	no_sig	0.44382	0.45869	0.61973	0.77224	no_sig	1.70558	0.526684	1.34665	0.585784	1.03993	0.669842
6-beta-hydroxydexamethasone	pos	426.227	6.4862	0.79606	0.33598	0.051057	0.92632	no_sig	0.71075	0.22669	0.41406	0.82273	no_sig	2.77072	0.397646	2.56657	0.214162	2.1116	0.760156
LysoPE(16:1(9Z)/0:0)	pos	452.278	7.9738	0.775218	0.33728	0.051057	1.0275	no_sig	0.515526	0.40953	0.59551	1.0429	no_sig	3.45362	0.151594	3.54852	0.146114	3.70082	0.36767
2-Oxo-4-methylthiobutanoic acid	neg	147.012	3.1886	0.783473	0.34018	0.051057	1.085	no_sig	0.532009	0.42185	0.59973	0.94186	no_sig	2.20832	0.368947	2.3961	0.199112	2.2568	0.314112
[6]-Shogaol	pos	277.179	6.5974	0.736501	0.34506	0.051057	0.8933	no_sig	0.571129	0.41519	0.59551	0.89518	no_sig	1.90183	0.32708	1.6989	0.320447	1.52082	0.341705
Alpha-Terpineol formate	pos	200.164	5.2511	0.733808	0.34549	0.051057	0.98417	no_sig	0.0972885	0.82981	0.89475	1.0046	no_sig	2.52855	0.0331163	2.48853	0.0840907	2.49993	0.0792245
Parthenin	neg	261.114	4.1471	0.780928	0.34568	0.051057	1.07	no_sig	0.55511	0.35911	0.55293	0.90604	no_sig	1.47272	0.202483	1.5758	0.115099	1.42773	0.324646
D-erythro-Sphingosine C-17	pos	286.273	7.2484	0.796494	0.34669	0.051057	1.0188	no_sig	0.92283	0.11036	0.26032	1.0348	no_sig	3.26597	0.120487	3.32735	0.0693018	3.44307	0.130441
(+)-cis-5,6-Dihydro-5-hydroxy-4-methoxy-6-(2-phenylethyl)-2H-pyran-2-one	pos	281.137	6.8263	0.749697	0.34702	0.051057	1.0136	no_sig	0.710389	0.23443	0.42061	1.0148	no_sig	3.40825	0.0795707	3.45455	0.06838	3.50582	0.0594275
(10)-Gingerol	pos	351.252	7.785	0.768584	0.35198	0.051057	0.97466	no_sig	1.0012	0.077859	0.20659	1.062	no_sig	3.62132	0.133571	3.52957	0.162246	3.74832	0.188879
7-Oxo-11-dodecenoic acid	pos	213.148	6.2562	0.775992	0.35218	0.051057	1.1252	no_sig	1.08989	0.062768	0.18194	0.73659	no_sig	2.26725	0.551119	2.55105	0.345274	1.87907	0.629273
(+/-)-3-Hydroxynonanoic acid	neg	173.118	4.9804	0.740482	0.35526	0.051057	0.94453	no_sig	0.868025	0.15222	0.32358	0.89452	no_sig	1.75805	0.132755	1.66053	0.181618	1.48538	0.175705
L-Proline	pos	116.071	0.7602	0.701678	0.35834	0.051057	0.99061	no_sig	0.29475	0.68373	0.80067	0.99531	no_sig	3.94575	0.055725	3.90868	0.0656133	3.89033	0.0725417
5,6-dehydro Arachidonic Acid	neg	301.217	8.6779	0.741876	0.35862	0.051057	1.0324	no_sig	0.421718	0.54593	0.70272	1.0179	no_sig	3.96935	0.236876	4.0979	0.182006	4.17108	0.188187
DIPROTIN A	pos	342.236	3.8895	0.745156	0.36079	0.051057	0.97471	no_sig	0.793927	0.17259	0.34649	1.0516	no_sig	3.33527	0.124203	3.25092	0.152839	3.41882	0.204847
R-(-)-Mandelic acid	neg	151.04	3.6063	0.714794	0.36089	0.051057	1.0418	no_sig	0.998537	0.080987	0.21205	0.85584	no_sig	2.72663	0.191899	2.84073	0.184866	2.4312	0.434143
Valyl-Isoleucine	neg	229.155	3.2582	0.782647	0.36113	0.051057	1.0897	no_sig	0.0955936	0.93131	0.95966	0.9919	no_sig	2.33208	0.242488	2.54128	0.424416	2.5207	0.301645
PC(16:0/0:0)	pos	496.338	8.4473	0.724733	0.36398	0.051057	1.0276	no_sig	0.441846	0.42775	0.60329	0.97497	no_sig	5.72295	0.206623	5.88103	0.308938	5.73382	0.251304
12,13S-epoxy-9Z,11,15Z-octadecatrienoic acid	pos	293.211	5.151	0.784152	0.36538	0.051057	0.99026	no_sig	0.855635	0.14285	0.31058	1.0191	no_sig	3.44557	0.0722323	3.412	0.0323798	3.47722	0.0857918
Trp Arg Phe Asp	pos	623.293	4.1159	0.747125	0.36549	0.051057	0.97283	no_sig	0.745032	0.20382	0.38229	1.0548	no_sig	3.46487	0.130234	3.37072	0.179883	3.55545	0.244843
Fagomine	pos	333.143	4.8598	0.758611	0.36633	0.051057	1.2101	no_sig	1.16045	0.053188	0.1613	1.2176	no_sig	1.77552	0.798773	2.1485	0.372617	2.61603	0.29782
Desglucocoroloside	neg	503.304	6.7885	0.768163	0.36761	0.051057	1.0156	no_sig	1.05192	0.071873	0.19883	0.895	no_sig	3.60363	0.102582	3.66002	0.0856099	3.27572	0.418318
PE(18:1(9Z)/0:0)	pos	480.31	8.511	0.72458	0.37173	0.051057	1.0148	no_sig	0.77678	0.20494	0.38374	1.0281	no_sig	4.60348	0.130376	4.6718	0.0984145	4.80315	0.192956
Amprotropine	pos	308.221	7.6382	0.746238	0.37195	0.051057	1.0995	no_sig	0.589486	0.33823	0.53465	0.9082	no_sig	2.12793	0.42215	2.33957	0.279466	2.12478	0.387176
3-Oxodecanoic acid	neg	185.118	4.9804	0.77049	0.37228	0.051057	0.82111	no_sig	0.163249	0.76011	0.85156	0.91876	no_sig	1.84717	0.638744	1.51673	0.466638	1.39352	0.743688
Creatinine	pos	114.066	0.7402	0.750641	0.37395	0.051057	1.1095	no_sig	0.349082	0.57265	0.72233	1.1084	no_sig	1.79233	0.291912	1.98853	0.370145	2.20407	0.7388
Prostaglandin E3	pos	315.195	5.1286	0.738754	0.38124	0.051057	1.0256	no_sig	0.794658	0.18325	0.35562	0.95286	no_sig	3.01562	0.170238	3.0927	0.0801806	2.94692	0.21342
2,6,10,10-Tetramethyl-1-oxaspiro[4.5]decan-6-ol	pos	213.184	5.2961	0.730446	0.38335	0.051057	0.76075	no_sig	0.105736	0.85887	0.90939	0.94613	no_sig	1.84528	0.917693	1.4038	0.574571	1.32818	0.727111
(-)-Myrtenyl isovalerate	pos	269.211	7.6684	0.72977	0.38449	0.051057	0.94947	no_sig	0.718295	0.25312	0.4366	0.87827	no_sig	2.10493	0.183319	1.99857	0.186504	1.75528	0.407977
13(S)-HODE methyl ester	pos	311.257	8.6388	0.72019	0.38837	0.051057	1.0386	no_sig	0.391063	0.49218	0.65234	1.0334	no_sig	3.63963	0.205467	3.78027	0.281745	3.90643	0.277852
Polyoxyethylene 40 monostearate	pos	346.331	6.9504	0.686631	0.38935	0.051057	0.96974	no_sig	0.0427408	0.89828	0.93777	1.0052	no_sig	2.78383	0.147342	2.69958	0.148726	2.71365	0.18821
PE(16:0/0:0)	pos	454.293	8.4276	0.672914	0.39226	0.051057	0.99246	no_sig	0.314645	0.56055	0.71399	1.0088	no_sig	5.03467	0.0398264	4.99668	0.0862364	5.04057	0.13831
4'-O-Methyldelphinidin 3-O-beta-D-glucoside	neg	478.115	4.3193	0.685354	0.3929	0.051057	1.174	no_sig	1.04709	0.071975	0.19883	0.6856	no_sig	2.19802	0.896351	2.58048	0.337615	1.76917	0.836243
3,4,5-trihydroxy-6-[2-(2-hydroxy-2-phenylacetyl)phenoxy]oxane-2-carboxylic acid	neg	403.104	4.1009	0.69384	0.39428	0.051057	1.0452	no_sig	1.0414	0.073707	0.20135	1.1544	no_sig	2.85078	0.233631	2.97973	0.224362	3.43985	0.463666
13Z-Docosenamide	pos	338.341	9.5552	0.742907	0.39513	0.051057	0.98288	no_sig	0.461314	0.4009	0.58715	1.0172	no_sig	3.87418	0.11993	3.80785	0.116122	3.87348	0.120416
2-(3-methoxyphenyl)-3,4-dihydro-2H-1-benzopyran-3,5,7-triol	neg	287.095	0.8159	0.738189	0.39551	0.051057	0.92529	no_sig	0.633485	0.31026	0.50547	1.1025	no_sig	2.03353	0.108783	1.8816	0.366889	2.0745	0.168062
2-O-(Z-p-Hydroxycinnamoyl)-(x)-glyceric acid	neg	251.055	3.8718	0.688838	0.39847	0.051057	0.65101	no_sig	0.136296	0.82443	0.89475	1.1347	no_sig	1.1615	0.861812	0.75615	0.559742	0.857967	0.828266
ISOSTEVIOL	pos	360.227	5.6798	0.715098	0.40249	0.051057	0.98855	no_sig	0.269935	0.63815	0.77243	1.0044	no_sig	3.28217	0.0872382	3.2446	0.0402707	3.25878	0.0515265
4-Hydroxy-6-methyl-3-(1-oxobutyl)-2H-pyran-2-one	pos	179.069	3.6967	0.625621	0.40436	0.051057	1.1196	no_sig	0.576264	0.37349	0.56156	1.0884	no_sig	1.4725	0.442401	1.64863	0.0944103	1.79443	0.336983
VPGPR Enterostatin	pos	569.282	9.8679	0.703988	0.40494	0.051057	1.1617	no_sig	0.145143	0.82952	0.89475	1.0326	no_sig	1.62865	0.535419	1.89195	0.414465	1.95353	0.465185
1-(2-Furanyl)-1-butanone	pos	121.065	0.074	0.686847	0.40999	0.051057	0.98943	no_sig	0.931359	0.12563	0.28381	0.96903	no_sig	2.65113	0.0407975	2.6231	0.0604119	2.54187	0.0903536
L-Phenylalanine	neg	164.072	3.1085	0.731623	0.41372	0.051057	1.0195	no_sig	0.841765	0.19139	0.36622	0.97329	no_sig	3.33683	0.114409	3.40175	0.126023	3.31088	0.0717147
Gly Phe	pos	223.107	3.1712	0.709474	0.41388	0.051057	1.0791	no_sig	0.433364	0.44631	0.61114	1.0493	no_sig	2.53785	0.409236	2.73848	0.330848	2.87347	0.188399
Gamma-L-Glutamyl-S-(2-carboxy-1-propyl)cysteinylglycine	neg	392.113	1.2916	0.668912	0.41398	0.051057	0.95536	no_sig	0.168101	0.83833	0.89873	0.98712	no_sig	2.1085	0.164136	2.01438	0.18446	1.98843	0.206766
C16 Sphinganine	pos	274.273	6.3564	0.640802	0.41419	0.051057	0.99028	no_sig	0.750437	0.19391	0.36928	1.0173	no_sig	4.55538	0.0716712	4.51108	0.0915606	4.5891	0.0854841
Benzylazanium	pos	108.081	3.1601	0.678851	0.41811	0.051057	0.91934	no_sig	0.556027	0.35678	0.55224	0.85319	no_sig	2.37918	0.339675	2.18727	0.377904	1.86615	0.639986
5alpha-pregnane-3,20-dione	pos	317.246	7.4074	0.650018	0.41929	0.051057	0.97422	no_sig	0.10976	0.84618	0.90312	0.9897	no_sig	3.17823	0.191511	3.0963	0.103105	3.06442	0.342923
Choline	pos	104.108	0.7112	0.657287	0.41999	0.051057	0.96733	no_sig	0.0184557	0.9727	0.98506	0.99858	no_sig	3.8166	0.213356	3.6919	0.253778	3.68665	0.218084
Isopropyl linoleate	pos	323.294	11.5451	0.654682	0.422	0.051057	0.99362	no_sig	0.647861	0.26702	0.45357	1.0126	no_sig	3.87198	0.0224808	3.84727	0.0620636	3.89582	0.0683892
Alpha-Carboxy-delta-decalactone	pos	232.154	3.6515	0.676241	0.42503	0.051057	0.89499	no_sig	0.647453	0.28523	0.47419	1.1959	no_sig	1.78558	0.375798	1.59808	0.336061	1.91113	0.521003
Ichangic acid 17-beta-D-glucopyranoside	neg	667.265	3.7593	0.710604	0.42549	0.051057	0.94803	no_sig	0.540618	0.37889	0.56646	0.89606	no_sig	2.30668	0.210687	2.1868	0.244388	1.9595	0.494999
Ptelatoside B	pos	393.153	3.3367	0.618157	0.42645	0.051057	0.82309	no_sig	0.648752	0.31907	0.51382	1.3846	no_sig	1.95265	0.73157	1.6072	0.577081	2.22533	1.18516
Hydrocinnamic acid	neg	149.06	5.3847	0.68269	0.42809	0.051057	1.0355	no_sig	1.07714	0.0667	0.18941	0.6612	no_sig	2.59475	0.191977	2.68693	0.159452	1.7766	0.976554
L-Thyronine	pos	274.107	3.7089	0.637087	0.43387	0.051057	1.0291	no_sig	0.545889	0.38159	0.56857	1.028	no_sig	2.08388	0.14983	2.14447	0.0718091	2.20445	0.127745
3'-Amino-3'-deoxythimidine glucuronide	pos	435.172	3.4409	0.698202	0.43405	0.051057	0.98643	no_sig	0.687426	0.24087	0.426	1.0283	no_sig	3.25067	0.0708972	3.20657	0.0980454	3.29742	0.130126
(1R,2S,3S,4R)-p-Menthane-2,3-diol	pos	214.179	5.7459	0.651922	0.43579	0.051057	0.97161	no_sig	0.532976	0.35765	0.55283	1.031	no_sig	2.02717	0.137669	1.96962	0.0785727	2.03077	0.118045
4-Androstenediol	pos	313.216	6.3962	0.635104	0.43618	0.051057	1.0089	no_sig	0.762311	0.21534	0.40007	0.97474	no_sig	3.3323	0.069061	3.36212	0.0445756	3.2772	0.136443
Nigellic acid	neg	279.122	4.2164	0.606406	0.43705	0.051057	1.0481	no_sig	0.169022	0.79983	0.87511	1.0287	no_sig	1.82653	0.179314	1.91432	0.163217	1.96925	0.442554
5'-Carboxy-gamma-chromanol	neg	305.175	6.7213	0.665253	0.43731	0.051057	1.0402	no_sig	0.225634	0.74998	0.84606	1.0119	no_sig	3.27203	0.291513	3.40342	0.216507	3.44402	0.172989
Daphniphylline	neg	526.351	8.8222	0.649648	0.43779	0.051057	0.94668	no_sig	0.580553	0.31389	0.50925	0.92215	no_sig	3.33875	0.302317	3.16073	0.388842	2.91468	0.34349
P-Coumaraldehyde	pos	149.059	4.2462	0.65285	0.43793	0.051057	1.2781	no_sig	0.34018	0.58078	0.7299	1.1768	no_sig	1.32855	0.904396	1.69797	0.476871	1.99813	1.07501
(4Z,7Z,10Z,13Z,16Z,19Z)-4,7,10,13,1 6,19-Docosahexaenoic acid	neg	327.232	8.8429	0.662343	0.43819	0.051057	0.98283	no_sig	0.557987	0.40789	0.59504	1.017	no_sig	4.68388	0.147558	4.60345	0.166855	4.68187	0.115571
Isobutyryl carnitine	pos	232.154	3.9454	0.670139	0.43931	0.051057	0.96478	no_sig	0.0420001	0.91276	0.94582	1.0051	no_sig	2.1632	0.166823	2.08702	0.130018	2.09768	0.167806
(25R)-3beta,4beta-dihydroxycholest-5-en-26-oate(1-)	neg	431.316	8.8925	0.661571	0.44057	0.051057	1.0179	no_sig	0.0733837	0.84724	0.90312	1.0056	no_sig	3.32237	0.101502	3.38173	0.130451	3.40063	0.16935
PE(18:0/0:0)	neg	480.309	8.9425	0.633051	0.44141	0.051057	1.0327	no_sig	0.126118	0.89819	0.93777	1.0057	no_sig	4.0781	0.181984	4.21157	0.324789	4.23573	0.253126
Enoxacin	pos	343.116	3.98	0.653902	0.44207	0.051057	0.75201	no_sig	0.78664	0.19197	0.36622	1.7425	no_sig	1.20272	0.562121	0.90445	0.615071	1.57602	0.879411
11-Oxohexadecanoic acid	neg	269.211	7.9994	0.626485	0.44226	0.051057	1.1423	no_sig	0.647195	0.26681	0.45357	1.1781	no_sig	1.57528	0.400815	1.79938	0.481275	2.11983	0.37362
Leu Phe Glu	pos	408.214	3.3162	0.643282	0.44281	0.051057	0.98295	no_sig	0.960329	0.095855	0.23864	1.0561	no_sig	3.42787	0.0820686	3.36943	0.141426	3.5585	0.18134
2-Phenylethyl beta-D-glucopyranoside	pos	267.122	6.3564	0.657394	0.44549	0.051057	1.0145	no_sig	0.0336048	0.96363	0.97943	0.99896	no_sig	3.2828	0.0331475	3.33037	0.12975	3.3269	0.103217
(25R)-4beta,26-dihydroxycholesterol	neg	417.337	8.9325	0.630852	0.44577	0.051057	0.97118	no_sig	0.469861	0.40583	0.59281	1.0319	no_sig	3.09432	0.162956	3.00513	0.191221	3.10095	0.156156
Butabarbital	pos	425.207	3.0199	0.598204	0.44645	0.051057	0.98791	no_sig	0.790279	0.20091	0.37874	1.034	no_sig	3.09225	0.0709629	3.05485	0.0780973	3.15873	0.150614
3-Methyldioxyindole	neg	162.056	3.4842	0.650904	0.44648	0.051057	1.0255	no_sig	0.0563453	0.91453	0.94677	0.99675	no_sig	3.52968	0.159518	3.61965	0.197475	3.6079	0.134104
Metyrosine	pos	196.096	3.0532	0.661397	0.44991	0.051057	0.96727	no_sig	0.800082	0.17261	0.34649	0.93371	no_sig	2.44108	0.176611	2.36118	0.14295	2.20467	0.190621
3-(4-hydroxyphenyl)oxirane-2-carboxylic acid	neg	179.035	3.1778	0.626045	0.45196	0.051057	0.93615	no_sig	0.116431	0.85816	0.90939	1.0296	no_sig	1.98088	0.305085	1.8544	0.193667	1.90928	0.640589
Atrolactic acid	neg	165.056	4.2501	0.647947	0.45274	0.051057	1.0392	no_sig	0.36413	0.55556	0.71101	1.0527	no_sig	3.3833	0.289023	3.51598	0.246324	3.70125	0.63305
Thiamine monophosphate	pos	345.079	1.0563	0.604408	0.45549	0.051057	1.1528	no_sig	0.210619	0.77675	0.8634	1.0343	no_sig	1.70343	0.680366	1.9638	0.315295	2.03123	0.410446
CPA(16:0/0:0)	neg	391.225	10.0454	0.65469	0.45601	0.051057	0.76014	no_sig	0.51272	0.45424	0.61821	1.2986	no_sig	2.34572	1.07962	1.78308	1.21099	2.31543	0.933192
Acetylhomoserine	pos	194.103	3.2849	0.637982	0.46113	0.051057	0.89636	no_sig	0.182889	0.76326	0.85254	1.1327	no_sig	1.72753	0.307041	1.5485	0.422562	1.75398	1.4229
Indole-3-carboxaldehyde	pos	146.06	4.2052	0.586846	0.46307	0.051057	1.027	no_sig	0.115651	0.7877	0.86902	1.0097	no_sig	3.09808	0.123959	3.18158	0.210977	3.21235	0.131688
7'-Carboxy-alpha-tocotrienol	neg	345.209	7.3659	0.643387	0.46354	0.051057	1.0365	no_sig	0.354273	0.62253	0.76178	0.96045	no_sig	2.21592	0.125004	2.29688	0.201979	2.20605	0.345138
Sulindac sulfide	pos	323.089	0.8147	0.559946	0.46368	0.051057	1.0311	no_sig	0.339681	0.56109	0.71399	1.0385	no_sig	2.02285	0.0942586	2.08568	0.158484	2.1659	0.25278
Isoleucyl-Isoleucine	neg	243.171	3.3623	0.631047	0.46405	0.051057	1.0948	no_sig	0.0899477	0.84607	0.90312	1.0246	no_sig	1.82075	0.260156	1.99335	0.435113	2.0424	0.33724
Lentialexin	pos	103.055	3.0872	0.613278	0.4652	0.051057	1.019	no_sig	0.647287	0.27874	0.46848	1.0213	no_sig	3.01407	0.130089	3.07133	0.107322	3.1366	0.0686871
Cytidine	pos	282.049	0.7819	0.627836	0.46664	0.051057	0.95835	no_sig	0.0222871	0.97925	0.989	1.003	no_sig	2.70162	0.189591	2.5891	0.273095	2.59687	0.591185
12-Oxo-20-carboxy-leukotriene B4	pos	403.171	1.2102	0.592373	0.46847	0.051057	0.97003	no_sig	0.333282	0.6245	0.76251	0.96639	no_sig	2.51895	0.186889	2.44345	0.123533	2.36132	0.342045
[3-(2,5-dihydroxyphenyl)-3-oxo-1-phenylpropoxy]sulfonic acid	neg	337.039	3.6905	0.630384	0.47118	0.051057	0.94762	no_sig	0.443477	0.53111	0.69001	1.0498	no_sig	2.02168	0.0947248	1.91578	0.301687	2.01112	0.130199
Methyl glucosinolate	pos	351.05	0.6075	0.627957	0.47391	0.051057	1.0372	no_sig	0.560882	0.41451	0.59551	0.96421	no_sig	2.23477	0.186892	2.31783	0.16545	2.23488	0.141762
PC(20:1/0:0)	pos	572.368	9.2236	0.566047	0.47392	0.051057	1.1351	no_sig	0.254258	0.64236	0.77446	0.90906	no_sig	2.72833	0.41008	3.0969	1.0288	2.81528	0.819241
4-Ethylphenol	neg	121.066	4.2501	0.61209	0.47565	0.051057	1.1282	no_sig	0.315145	0.62346	0.76209	1.1088	no_sig	1.71915	0.564949	1.93957	0.350803	2.15053	0.862706
Crassostrea Secocarotenoid	pos	634.452	14.0409	0.599789	0.47723	0.051057	1.0086	no_sig	1.0989	0.051472	0.15841	1.0216	no_sig	3.13718	0.0603206	3.16407	0.0546673	3.23237	0.0422216
Protomycinolide IV	pos	349.235	7.524	0.588529	0.47751	0.051057	1.0227	no_sig	0.311423	0.57113	0.72233	1.0196	no_sig	3.01208	0.144497	3.08047	0.148517	3.14087	0.176458
Sphinganine 1-phosphate	pos	364.264	6.0302	0.617008	0.47995	0.051057	0.99212	no_sig	0.568769	0.39573	0.5811	0.98543	no_sig	3.71868	0.0779234	3.68938	0.0435988	3.63563	0.128237
Alpha-CEHC glucuronide	pos	477.169	1.749	0.583832	0.48028	0.051057	0.92346	no_sig	0.265509	0.71685	0.82304	0.95331	no_sig	2.76562	0.402437	2.55393	0.504808	2.4347	0.505716
3a,7a,12a-Trihydroxy-5b-cholestan-26-al	neg	433.331	8.4767	0.581418	0.48036	0.051057	0.98135	no_sig	0.0429631	0.87337	0.92026	1.0045	no_sig	3.68613	0.0959912	3.6174	0.186396	3.63363	0.120581
Tolterodine	pos	364.205	4.0932	0.593437	0.48142	0.051057	0.98641	no_sig	0.961102	0.12048	0.27627	0.82249	no_sig	2.65942	0.0549141	2.62327	0.0959398	2.15762	0.605886
Isopentenyladenine-9-N-glucoside	pos	402.154	4.0479	0.606027	0.483	0.051057	0.81733	no_sig	0.806901	0.19192	0.36622	1.4608	no_sig	1.88885	0.810629	1.54382	0.681457	2.25513	0.909599
3-O-Mycarosylerythronolide B	pos	579.335	5.1615	0.625752	0.48421	0.051057	0.99099	no_sig	0.119923	0.82473	0.89475	1.0041	no_sig	3.59267	0.0774716	3.56028	0.062718	3.57485	0.128812
Phytocassane B	neg	333.205	7.9026	0.57011	0.48829	0.051057	0.96183	no_sig	0.723444	0.27297	0.46087	0.94212	no_sig	3.14888	0.187099	3.02868	0.323305	2.85338	0.0982308
(S,E)-Zearalenone	pos	301.142	9.1171	0.571818	0.48847	0.051057	1.0183	no_sig	0.968176	0.097508	0.23864	1.1009	no_sig	2.56163	0.0382241	2.60862	0.140982	2.87177	0.289394
(S)-9-Hydroxy-10-undecenoic acid	pos	218.174	4.8926	0.56647	0.49059	0.051057	1.0362	no_sig	0.0588652	0.95562	0.97395	0.99705	no_sig	1.72622	0.157161	1.78877	0.116188	1.78348	0.171364
Eicosapentaenoyl Ethanolamide	pos	363.3	7.0192	0.571208	0.49301	0.051057	1.0318	no_sig	0.868492	0.13869	0.3059	1.1011	no_sig	2.32072	0.144068	2.39458	0.182012	2.63665	0.282913
Karpoxanthin	pos	641.397	7.565	0.552217	0.49406	0.051057	0.95139	no_sig	0.00247554	0.94331	0.96581	1.0066	no_sig	2.37092	0.154294	2.25567	0.328669	2.27058	0.318159
Valyl-Aspartate	neg	231.098	1.2083	0.605449	0.49464	0.051057	1.0573	no_sig	0.096661	0.83203	0.89628	1.0133	no_sig	1.98677	0.253496	2.1006	0.254359	2.12863	0.134921
Pregnan-20-one, 17-(acetyloxy)-3-hydroxy-6-methyl-, (3b,5b,6a)-	pos	391.284	7.133	0.623114	0.49501	0.051057	0.98993	no_sig	1.09975	0.056508	0.16907	0.9346	no_sig	5.29628	0.127177	5.24297	0.110303	4.90007	0.33813
P-Cresol sulfate	neg	187.006	3.1886	0.587609	0.49792	0.051057	0.78234	no_sig	0.361225	0.55801	0.71333	0.85286	no_sig	1.25877	0.766057	0.984783	0.414718	0.839883	0.337425
Cholic acid	neg	407.28	6.988	0.603952	0.4992	0.051057	1.021	no_sig	0.560303	0.35386	0.54848	1.0226	no_sig	4.98885	0.273778	5.09362	0.191512	5.20875	0.182863
(2E,4E)-2,7-Dimethyl-2,4-octadienedioic acid	pos	240.122	3.5157	0.535553	0.49954	0.051057	1.0364	no_sig	0.130536	0.83488	0.89675	0.99214	no_sig	2.30552	0.240004	2.38938	0.11854	2.3706	0.15647
Asn Pro	pos	230.113	1.2325	0.554642	0.50474	0.051057	0.96655	no_sig	0.393226	0.52918	0.6883	0.97068	no_sig	2.5422	0.160748	2.45717	0.222883	2.38513	0.106662
N-Lauroylglycine	pos	258.206	3.5959	0.602267	0.50497	0.051057	0.98944	no_sig	0.850861	0.1635	0.3379	0.9676	no_sig	3.49755	0.0971739	3.46062	0.0694242	3.34848	0.151576
Americanol	pos	331.117	4.0024	0.560334	0.50556	0.051057	0.97855	no_sig	0.483878	0.42947	0.60329	0.90258	no_sig	3.42387	0.1594	3.35042	0.176517	3.02403	0.868568
Ile Lys	pos	260.196	3.0306	0.571315	0.50614	0.051057	1.0834	no_sig	0.483677	0.42703	0.60329	1.0793	no_sig	2.0113	0.39063	2.1791	0.378769	2.352	0.273118
10-Formyldihydrofolate	neg	470.138	3.9628	0.531907	0.50691	0.051057	1.1006	no_sig	1.05997	0.063439	0.18342	0.74743	no_sig	1.7502	0.426887	1.92628	0.380761	1.43977	0.355977
Arginyl-Asparagine	neg	287.149	4.3653	0.513483	0.50703	0.051057	1.0134	no_sig	0.485611	0.43564	0.60329	0.97526	no_sig	2.70813	0.0789562	2.74433	0.0871991	2.67643	0.165377
Galactosylhydroxylysine	pos	289.138	3.7089	0.584714	0.51246	0.051057	0.98156	no_sig	1.07826	0.061027	0.17829	1.0519	no_sig	3.1026	0.158347	3.04538	0.102056	3.20358	0.132996
Ile Ser Arg	pos	375.233	1.3228	0.557517	0.514	0.051057	1.036	no_sig	0.0282522	0.9934	0.99698	1.0007	no_sig	2.63913	0.154921	2.73408	0.272885	2.7359	0.394031
Hydroxyprolyl-Proline	neg	227.103	3.3855	0.532731	0.51514	0.051057	1.0484	no_sig	0.271563	0.66722	0.78774	0.90845	no_sig	1.79595	0.138005	1.88288	0.252893	1.7105	0.832612
1alpha-hydroxy-25,26,27-trinorvitamin D3 24-carboxylic acid	pos	389.268	6.5669	0.552065	0.51757	0.051057	1.0118	no_sig	0.453782	0.45345	0.61789	0.98241	no_sig	4.74393	0.139735	4.79992	0.123715	4.71548	0.208043
5-Cholestene-3beta,7alpha,12alpha,26-tetrol	pos	435.346	8.5406	0.523919	0.51942	0.051057	0.95691	no_sig	0.485619	0.49545	0.6559	0.95386	no_sig	2.8824	0.26363	2.75818	0.32176	2.63093	0.241343
(+/-)13-HpODE	pos	295.226	7.8948	0.549682	0.52095	0.051057	0.98481	no_sig	0.239144	0.65459	0.78047	1.0127	no_sig	4.32212	0.106623	4.25645	0.193267	4.31038	0.17622
PC(18:0/0:0)	pos	546.352	14.1277	0.504882	0.52345	0.051057	1.1641	no_sig	0.509379	0.36841	0.55938	0.79425	no_sig	1.79223	0.84539	2.0864	0.524513	1.65712	0.873694
3-O-Feruloylquinic acid	neg	367.105	0.7116	0.579244	0.52654	0.051057	1.0831	no_sig	0.733562	0.23387	0.42061	0.77954	no_sig	1.90325	0.287052	2.06135	0.45595	1.6069	0.659846
THTC	pos	150.058	1.2591	0.493851	0.52695	0.051057	0.98945	no_sig	0.19388	0.69905	0.81318	1.0061	no_sig	4.40298	0.0928113	4.35655	0.128359	4.38327	0.0778657
Pisumoside B	neg	691.32	4.8437	0.525679	0.53106	0.051057	0.95173	no_sig	0.488239	0.41223	0.59551	1.073	no_sig	2.22342	0.207602	2.1161	0.306078	2.27048	0.262848
Floionolic acid	pos	297.242	5.9758	0.543031	0.53267	0.051057	0.9838	no_sig	0.38759	0.55091	0.70668	0.9841	no_sig	4.06738	0.220342	4.0015	0.0584413	3.93788	0.222953
Glycylleucine	neg	187.108	3.1315	0.554518	0.53269	0.051057	1.0523	no_sig	0.281155	0.60758	0.7509	1.0357	no_sig	2.07995	0.254565	2.18865	0.276894	2.26688	0.179485
13E-Tetranor-16-carboxy-LTE4	pos	378.136	0.7207	0.511151	0.53303	0.051057	1.0394	no_sig	0.144373	0.85166	0.90605	0.98859	no_sig	2.64245	0.307144	2.74655	0.188772	2.7152	0.312729
Dipropyl hexanedioate	pos	231.159	4.8598	0.533893	0.53672	0.051057	0.9696	no_sig	0.540324	0.35985	0.55315	1.0512	no_sig	2.5109	0.172372	2.43457	0.20365	2.55922	0.207075
Cis-Methylbixin	pos	391.229	14.0553	0.510605	0.53723	0.051057	0.9806	no_sig	0.437358	0.48445	0.64596	1.0282	no_sig	2.06597	0.0539979	2.02588	0.12947	2.08298	0.119005
Diferuloylputrescine	pos	441.202	4.7362	0.517773	0.53872	0.051057	0.95511	no_sig	0.924218	0.13123	0.29233	1.0995	no_sig	3.7633	0.514053	3.59437	0.296519	3.95217	0.385946
PE(17:0/0:0)	pos	468.308	8.6191	0.508689	0.53873	0.051057	1.0137	no_sig	0.189693	0.70023	0.81318	1.0089	no_sig	4.2295	0.15609	4.28738	0.130322	4.32548	0.170993
3-(2-Hydroxy-4-methylphenyl)-2-butanone	pos	161.095	4.6262	0.525739	0.53891	0.051057	1.0674	no_sig	0.22819	0.71277	0.8205	1.0743	no_sig	1.40342	0.306077	1.49803	0.129971	1.60938	0.644374
Avenalumin III	pos	600.209	4.915	0.514727	0.53923	0.051057	1.2094	no_sig	0.906834	0.1267	0.28453	0.62098	no_sig	1.61213	1.08538	1.94965	0.480944	1.2107	0.867437
9,12-Octadecadiynoic Acid	pos	277.215	5.0836	0.549393	0.53936	0.051057	0.96676	no_sig	1.05587	0.073938	0.20135	0.84158	no_sig	2.0378	0.170637	1.97007	0.166366	1.65797	0.307616
Cinncassiol A	neg	381.191	4.3774	0.496946	0.54015	0.051057	1.0114	no_sig	1.13937	0.050499	0.15685	0.96554	no_sig	3.3177	0.108908	3.35537	0.0759839	3.23973	0.088113
Cystathionine ketimine	pos	226.015	3.6185	0.50317	0.54119	0.051057	1.1184	no_sig	1.05429	0.081135	0.21205	0.71465	no_sig	1.47482	0.472258	1.64938	0.397129	1.17873	0.369719
PE(15:0/0:0)	pos	462.259	8.072	0.477686	0.54195	0.051057	0.98837	no_sig	0.541429	0.38565	0.56929	1.0203	no_sig	4.12755	0.103772	4.07955	0.134647	4.16225	0.153043
L-1,2,3,4-Tetrahydro-beta-carboline-3-carboxylic acid	pos	217.098	3.5502	0.551046	0.54197	0.051057	0.98012	no_sig	1.0168	0.073801	0.20135	1.0595	no_sig	2.19648	0.138555	2.15282	0.0687049	2.28087	0.125876
(+/-)12(13)-EpOME	neg	295.227	7.8549	0.506032	0.54254	0.051057	1.0253	no_sig	0.818346	0.16114	0.33675	1.0778	no_sig	3.15725	0.150289	3.23712	0.240117	3.48907	0.284489
Digoxigenin monodigitoxoside	pos	503.303	6.3261	0.493986	0.54298	0.051057	0.98869	no_sig	1.01707	0.082006	0.21383	0.84893	no_sig	3.37605	0.10925	3.33788	0.0801881	2.83363	0.577727
Medicarpin 3-O-(6'-malonylglucoside)	neg	517.135	4.1578	0.54654	0.5435	0.051057	1.2455	no_sig	0.81173	0.18186	0.35562	1.6706	no_sig	0.77575	0.536866	0.966183	0.412546	1.61408	0.921571
Stearoylglycine	pos	359.326	6.2359	0.494158	0.54375	0.051057	1.054	no_sig	0.190108	0.75145	0.84624	1.0169	no_sig	3.02557	0.557236	3.18893	0.165203	3.24268	0.330128
9(R)-HODE	pos	279.231	5.9758	0.52547	0.54612	0.051057	0.97858	no_sig	0.413616	0.52288	0.68249	0.97564	no_sig	3.17687	0.234099	3.10883	0.0670038	3.03312	0.246782
Avocadene	pos	328.284	7.343	0.51237	0.54798	0.051057	1.0176	no_sig	0.643921	0.32147	0.51547	0.9342	no_sig	2.9206	0.113026	2.972	0.146253	2.77643	0.392905
Methyl 3,4-dicaffeoylquinate	pos	527.154	5.3976	0.565846	0.54974	0.051057	0.86145	no_sig	0.220119	0.74831	0.84526	1.0767	no_sig	2.1415	0.700228	1.8448	0.811362	1.98622	0.51059
Aliarin	pos	417.157	4.422	0.479342	0.55449	0.051057	1.0231	no_sig	1.01467	0.074877	0.20282	0.88508	no_sig	2.35238	0.126397	2.40665	0.15296	2.13008	0.270884
2-Hydroxy-2,6,6-trimethylcyclohexanone	pos	139.111	9.7394	0.495764	0.55897	0.051057	0.99084	no_sig	0.261149	0.63095	0.76707	1.0097	no_sig	3.1694	0.0834988	3.14038	0.0674384	3.1707	0.119034
3-Methylphenylacetic acid	neg	149.061	4.2164	0.449131	0.56489	0.051057	1.1423	no_sig	0.496194	0.42348	0.59982	0.81382	no_sig	1.31042	0.408485	1.49688	0.568994	1.2182	0.483573
Macaridine	pos	260.053	0.7602	0.473852	0.56566	0.051057	0.99063	no_sig	1.01072	0.089742	0.22747	0.95469	no_sig	4.15448	0.112962	4.11555	0.093353	3.92907	0.201393
1-Stearoylglycerophosphocholine	pos	547.356	9.1656	0.457741	0.56638	0.051057	1.0419	no_sig	0.311731	0.56677	0.71877	0.95738	no_sig	3.99527	0.343875	4.1628	0.529991	3.9854	0.409361
ORSELLINIC ACID, ETHYL ESTER	pos	197.08	3.6967	0.413183	0.56662	0.051057	1.0619	no_sig	0.167451	0.82714	0.89475	1.0149	no_sig	1.62302	0.372721	1.72342	0.0678763	1.74903	0.246347
PE(17:1/0:0)	neg	464.278	8.2541	0.463703	0.56692	0.051057	1.0255	no_sig	0.297263	0.67203	0.79196	0.97706	no_sig	3.65602	0.28985	3.74927	0.199989	3.66325	0.393103
Calcitroic acid	neg	373.238	7.8739	0.507059	0.56737	0.051057	1.0177	no_sig	0.0511422	0.95007	0.97006	1.0013	no_sig	3.53925	0.205495	3.602	0.118578	3.60658	0.106827
Quinoline-4,8-diol	pos	386.113	2.9749	0.471838	0.56893	0.051057	0.93769	no_sig	0.577944	0.36122	0.55446	0.89161	no_sig	2.16982	0.42185	2.03462	0.292402	1.81408	0.424413
Cis-9,10-Epoxystearic acid	neg	297.243	7.9994	0.444324	0.57096	0.051057	0.99193	no_sig	0.768861	0.23817	0.42326	0.97309	no_sig	4.86297	0.0749143	4.82372	0.129734	4.6939	0.191586
Mono-(2-ethyl-5-carboxypentyl) phthalate	neg	307.118	5.814	0.450015	0.5722	0.051057	0.98319	no_sig	0.479694	0.4486	0.61352	1.0535	no_sig	2.30373	0.10512	2.26502	0.104547	2.38625	0.327441
N-[(3a,5b,7b)-7-hydroxy-24-oxo-3-(sulfooxy)cholan-24-yl]-Glycine	pos	571.301	3.6742	0.463152	0.57731	0.051057	0.98309	no_sig	0.819148	0.16128	0.33675	1.0535	no_sig	3.32283	0.1345	3.26663	0.171757	3.44143	0.193024
13(S)-HODE	pos	319.224	8.1613	0.454032	0.57865	0.051057	1.0125	no_sig	0.277452	0.61114	0.75279	1.0148	no_sig	4.48792	0.102556	4.544	0.19291	4.61113	0.211179
Sigmoidin G	pos	389.123	4.8155	0.46302	0.5799	0.051057	1.2752	no_sig	0.797128	0.17131	0.34649	1.5899	no_sig	1.08115	0.965226	1.37863	0.648351	2.19185	1.04977
5-Formiminotetrahydrofolic acid	pos	437.171	4.1957	0.435728	0.58116	0.051057	1.0155	no_sig	0.17185	0.80473	0.87961	1.0093	no_sig	3.20797	0.156253	3.25775	0.117069	3.28803	0.239655
Leu Ala Thr Lys	pos	432.279	3.3162	0.465003	0.58337	0.051057	0.97996	no_sig	0.160849	0.78588	0.86902	1.0108	no_sig	2.80685	0.0867846	2.7506	0.204249	2.7803	0.122116
Gluconolactone	neg	177.04	0.7611	0.441052	0.58361	0.051057	1.0461	no_sig	1.08421	0.074502	0.2023	0.84637	no_sig	2.40692	0.294687	2.51792	0.324325	2.13108	0.28908
1-Hexanol	pos	103.112	2.7654	0.483847	0.58392	0.051057	1.0055	no_sig	0.463085	0.42725	0.60329	1.0108	no_sig	2.84742	0.0280892	2.86317	0.0555306	2.89405	0.0622938
Indole	pos	118.065	4.5808	0.450925	0.58652	0.051057	0.97662	no_sig	0.466358	0.50441	0.6648	0.96481	no_sig	2.28687	0.168607	2.2334	0.129744	2.1548	0.218143
Leucylproline	pos	229.154	3.1292	0.416933	0.58682	0.051057	0.97957	no_sig	0.962409	0.10085	0.24467	1.0874	no_sig	4.164	0.214976	4.07893	0.261814	4.43562	0.355256
Cis-4-Decenedioic acid	pos	165.09	8.3056	0.43964	0.58757	0.051057	0.92024	no_sig	0.517386	0.40402	0.59094	1.1372	no_sig	1.64268	0.380999	1.51167	0.358009	1.71913	0.3941
10-Undecenal	pos	186.185	7.3003	0.463657	0.58911	0.051057	0.98845	no_sig	0.73255	0.26034	0.44698	1.026	no_sig	2.35933	0.0891196	2.33208	0.0630975	2.39278	0.0946495
N-[[3-(b-D-Glucopyranosyloxy)-2,3-dihydro-2-oxo-1H-indol-3-yl]acetyl]aspartic acid	pos	254.065	3.9574	0.444227	0.59271	0.051057	1.1737	no_sig	1.09177	0.051561	0.15841	0.46789	no_sig	1.83992	1.02496	2.15943	0.78829	1.01038	0.85455
S-(11-hydroxy-9-deoxy-delta12-PGD2)-glutathione	neg	644.323	3.6286	0.444053	0.59573	0.051057	0.95744	no_sig	0.150471	0.79056	0.86902	1.0266	no_sig	2.80062	0.240225	2.68143	0.422873	2.75288	0.405205
11-Hydroxy-9-tridecenoic acid	pos	251.163	4.9942	0.453531	0.59955	0.051057	0.99248	no_sig	0.49092	0.43625	0.60329	1.0261	no_sig	2.61248	0.055363	2.59283	0.0591768	2.66055	0.177084
Val Leu Ser	pos	331.185	3.0532	0.442487	0.60024	0.051057	1.0135	no_sig	0.381424	0.50126	0.66202	1.0183	no_sig	3.10628	0.0972911	3.14835	0.144039	3.20595	0.115459
Asparenyol	pos	245.095	3.5835	0.498991	0.60095	0.051057	0.9813	no_sig	0.984919	0.090091	0.22747	0.91906	no_sig	2.51053	0.153524	2.46358	0.119216	2.26418	0.205586
4-formyl Indole	pos	146.06	4.5703	0.443899	0.6026	0.051057	0.9883	no_sig	0.486772	0.48447	0.64596	0.97972	no_sig	3.39033	0.121408	3.35065	0.111811	3.28268	0.176967
Polyethylene, oxidized	pos	227.127	4.915	0.396723	0.60299	0.051057	1.0825	no_sig	0.704844	0.26134	0.44733	1.1451	no_sig	1.92022	0.645069	2.07862	0.137436	2.38023	0.549588
2-(Methylthio)-3H-phenoxazin-3-one	pos	244.042	5.5253	0.445196	0.60544	0.051057	0.94263	no_sig	0.507745	0.41377	0.59551	0.84671	no_sig	1.67682	0.308865	1.58062	0.259365	1.33832	0.580023
PE(14:0/0:0)	neg	424.246	7.8261	0.471848	0.60545	0.051057	1.0119	no_sig	0.252592	0.71122	0.8205	0.99146	no_sig	4.0297	0.156453	4.07778	0.127134	4.04297	0.160021
Salicylaldehyde	pos	123.044	3.9454	0.429577	0.6075	0.051057	1.0393	no_sig	1.0311	0.080885	0.21205	0.88754	no_sig	2.02615	0.293732	2.1057	0.162018	1.86888	0.219418
Glaucarubol 15-O-beta-D-glucopyranoside	pos	603.202	3.6637	0.434324	0.60864	0.051057	0.91099	no_sig	0.34292	0.57218	0.72233	0.85566	no_sig	2.16935	0.463184	1.97625	0.672908	1.691	0.860369
Ala Ile	pos	203.138	3.1182	0.446013	0.61094	0.051057	1.053	no_sig	0.907562	0.11589	0.27	1.1408	no_sig	2.49495	0.392363	2.62722	0.404052	2.99702	0.259723
9-deoxy-9-methylene-16,16-dimethyl -PGE2	neg	377.269	8.2541	0.43052	0.61279	0.051057	1.0121	no_sig	0.283818	0.70786	0.81947	0.98781	no_sig	3.87968	0.128383	3.92682	0.155643	3.87897	0.229701
6-Gingerol	pos	295.19	6.5974	0.44606	0.61642	0.051057	1.0166	no_sig	0.790358	0.21223	0.39608	0.9168	no_sig	2.66065	0.0669909	2.70475	0.178596	2.47972	0.332698
4-Pyridoxic acid	pos	184.06	3.0199	0.379266	0.61672	0.051057	1.0158	no_sig	0.232783	0.75456	0.84888	1.0097	no_sig	2.0825	0.115094	2.11548	0.0845082	2.13603	0.115349
2-Hydroxycinnamic acid	pos	182.081	2.2198	0.383576	0.61836	0.051057	0.99231	no_sig	0.283159	0.59258	0.73974	1.0078	no_sig	4.91385	0.108032	4.87607	0.123842	4.91415	0.0916472
Arg Pro Pro Ser Phe	pos	603.313	3.573	0.418429	0.61929	0.051057	0.98111	no_sig	0.825126	0.16303	0.33755	1.0611	no_sig	3.78405	0.190957	3.71258	0.246338	3.93937	0.229619
(3beta,5alpha,9alpha,14alpha,22E,24R)-3,5,9,14-Tetrahydroxyergosta-7,22-dien-6-one	pos	499.284	3.2236	0.440549	0.62074	0.051057	1.1433	no_sig	0.563444	0.36977	0.55993	1.1874	no_sig	1.74513	0.723415	1.99522	0.822368	2.36905	0.340455
Diisopropyl disulfide	pos	151.061	2.9404	0.419455	0.62232	0.051057	1.0214	no_sig	0.748206	0.21942	0.40475	0.95809	no_sig	2.82418	0.231311	2.88452	0.130234	2.76363	0.160002
Neuromedin N (1-4)	pos	487.288	8.1115	0.427187	0.62516	0.051057	1.1075	no_sig	1.05145	0.060769	0.178	1.3471	no_sig	1.6879	0.637073	1.86928	0.491601	2.51803	0.479383
postin	pos	479.313	7.5144	0.424273	0.62559	0.051057	1.0099	no_sig	0.961496	0.10053	0.24443	0.89435	no_sig	4.36877	0.130547	4.41207	0.141248	3.94592	0.558551
Lys Gly His	pos	341.196	5.2181	0.452824	0.62967	0.051057	0.9937	no_sig	1.06599	0.061727	0.17986	1.0253	no_sig	3.4008	0.0943425	3.37937	0.0196001	3.4649	0.0887922
DG(18:0/18:2(9Z,12Z)/0:0)	pos	638.571	10.6019	0.407816	0.63181	0.051057	0.95757	no_sig	0.0871922	0.86057	0.91033	1.0148	no_sig	2.93878	0.496453	2.8141	0.267854	2.85568	0.440936
Val Pro	pos	215.138	3.0426	0.373612	0.63185	0.051057	0.98186	no_sig	0.158022	0.83806	0.89873	0.99248	no_sig	3.41988	0.13443	3.35785	0.246399	3.3326	0.108317
Traumatic Acid	neg	227.128	5.9297	0.395729	0.63381	0.051057	0.98433	no_sig	0.469279	0.45612	0.61973	0.92997	no_sig	2.76278	0.127036	2.7195	0.150557	2.52905	0.528261
9,10,13-TriHOME	neg	329.233	6.7021	0.409839	0.63495	0.051057	1.0138	no_sig	1.02419	0.094053	0.23534	0.94438	no_sig	3.68585	0.188023	3.7367	0.136287	3.52885	0.211053
Cervonoyl ethanolamide	pos	373.273	6.3962	0.41427	0.63545	0.051057	0.99588	no_sig	0.532766	0.41705	0.59551	1.0056	no_sig	6.04352	0.103357	6.01863	0.047636	6.05223	0.0748857
6-(acetyloxy)-3,4,5-trihydroxyoxane-2-carboxylic acid	neg	235.045	1.2083	0.379466	0.6358	0.051057	1.0378	no_sig	0.992782	0.10552	0.25055	0.8487	no_sig	2.19785	0.231237	2.28087	0.301652	1.93577	0.311542
Dopamine glucuronide	neg	328.106	0.8261	0.425811	0.63735	0.051057	0.97204	no_sig	0.160558	0.79501	0.87069	1.0161	no_sig	3.21993	0.103615	3.1299	0.400961	3.18027	0.13174
(22E)-(24R,25R)-25,26-epoxy-1alpha,24-dihydroxy-22,23-didehydrovitamin D3	pos	429.3	7.7093	0.38068	0.63758	0.051057	0.95759	no_sig	0.876511	0.1387	0.3059	1.1595	no_sig	2.49167	0.260082	2.38598	0.411085	2.76647	0.332576
PHENACYLAMINE	pos	136.075	0.8355	0.356999	0.63864	0.051057	0.9848	no_sig	0.591726	0.29387	0.48514	1.0267	no_sig	2.69852	0.136793	2.6575	0.130998	2.72835	0.057357
Physangulide	pos	555.314	3.1927	0.386525	0.64039	0.051057	0.96599	no_sig	0.180303	0.79193	0.86902	0.97086	no_sig	2.26317	0.16336	2.1862	0.317753	2.1225	0.418758
Dynorphin B (6-9)	pos	570.323	6.7191	0.352808	0.6421	0.051057	0.96009	no_sig	0.797338	0.16029	0.33675	0.87946	no_sig	2.46693	0.319456	2.36847	0.330234	2.08298	0.260927
Isoleucyl-Lysine	pos	242.186	3.0758	0.413618	0.64248	0.051057	1.1011	no_sig	0.59034	0.3528	0.54831	0.80488	no_sig	1.65488	0.328507	1.82217	0.709085	1.46662	0.403494
Trans-Zeatin-O-glucoside riboside	neg	512.204	3.7593	0.423795	0.64395	0.051057	0.98294	no_sig	0.727306	0.23034	0.41935	0.94587	no_sig	2.23615	0.140105	2.198	0.111441	2.07902	0.17597
Capecitabine	pos	360.158	4.5703	0.41487	0.64439	0.051057	0.98291	no_sig	0.800454	0.18057	0.35426	0.88022	no_sig	2.21498	0.12305	2.17713	0.128411	1.91635	0.3842
D-Glucose	neg	179.056	0.7116	0.349256	0.64501	0.051057	1.0175	no_sig	0.131608	0.82418	0.89475	1.0101	no_sig	2.76577	0.0732243	2.81415	0.215687	2.84258	0.176595
Lyciumoside III	neg	647.366	7.6511	0.365281	0.64512	0.051057	0.95823	no_sig	0.129696	0.82804	0.89475	1.0235	no_sig	2.26853	0.290671	2.17377	0.338649	2.22475	0.383012
Uridine	neg	243.061	2.423	0.37665	0.64704	0.051057	0.98434	no_sig	1.13912	0.05722	0.16983	0.91294	no_sig	3.62272	0.165066	3.566	0.211995	3.25553	0.243877
4,5-Dihydro-1-benzoxepin-3(2H)-one	pos	163.075	2.7543	0.369377	0.64923	0.051057	0.9941	no_sig	0.662982	0.29921	0.49178	0.9782	no_sig	2.63817	0.048393	2.6226	0.056302	2.56543	0.10227
1,4-Dimethyl-7-ethylazulene	pos	369.26	8.5015	0.356739	0.64973	0.051057	0.93671	no_sig	0.294433	0.71239	0.8205	0.9358	no_sig	2.3102	0.276728	2.16398	0.641258	2.02505	0.509512
Isobutylpropylamine	pos	116.144	14.1086	0.364106	0.65072	0.051057	1.0048	no_sig	0.472165	0.43292	0.60329	1.0113	no_sig	3.0579	0.0388105	3.07252	0.0582952	3.10717	0.0747909
Neuraminic acid	neg	266.087	0.7514	0.404253	0.65082	0.051057	0.98267	no_sig	0.732248	0.22084	0.40603	0.94566	no_sig	3.12773	0.0976933	3.07352	0.240788	2.90652	0.154253
Jasmonic acid	pos	193.121	4.2052	0.404601	0.65148	0.051057	0.98767	no_sig	0.819201	0.16267	0.33744	1.0826	no_sig	2.32212	0.0946933	2.29348	0.0997148	2.48302	0.262909
Gamma-Glutamylproline	pos	245.112	1.2102	0.360069	0.65187	0.051057	0.9814	no_sig	0.487431	0.43512	0.60329	0.97229	no_sig	2.45807	0.15259	2.41235	0.158237	2.3455	0.0936101
Ser Leu	pos	260.16	3.0972	0.364509	0.65188	0.051057	1.0142	no_sig	0.579484	0.31395	0.50925	1.0374	no_sig	3.19212	0.133271	3.23758	0.173311	3.35855	0.187199
Scytalone	neg	193.05	4.2039	0.355812	0.65359	0.051057	1.0255	no_sig	0.242028	0.69245	0.80919	0.97114	no_sig	3.33503	0.223217	3.4201	0.34538	3.32138	0.417845
Phe Val Ile	pos	378.238	4.2884	0.387917	0.65448	0.051057	0.99151	no_sig	0.133878	0.78036	0.86655	1.0093	no_sig	3.29973	0.0994775	3.27172	0.0924697	3.30207	0.218098
(-)-Carvomenthone	pos	172.169	6.8814	0.409354	0.6609	0.051057	0.99427	no_sig	0.0285807	0.9872	0.99254	1.0003	no_sig	3.14048	0.0665912	3.12248	0.0591133	3.12353	0.129957
Kynurenic acid	pos	190.049	3.4507	0.36532	0.66225	0.051057	0.9943	no_sig	0.13882	0.8174	0.88997	0.99449	no_sig	3.93042	0.0755286	3.90802	0.0817293	3.88647	0.186116
MG(a-21:0/0:0/0:0)[rac]	pos	433.385	9.7394	0.356741	0.66642	0.051057	0.93026	no_sig	0.453148	0.43239	0.60329	1.1185	no_sig	2.11008	0.486279	1.96292	0.559094	2.19562	0.303308
11Z-hexadecenoic acid	pos	255.231	8.0423	0.348621	0.66648	0.051057	1.0227	no_sig	0.580224	0.3109	0.50579	1.0581	no_sig	2.80065	0.156411	2.86435	0.280073	3.0308	0.207743
N5-Acetyl-N2-gamma-L-glutamyl-L-ornithine	neg	302.135	3.0733	0.396534	0.66715	0.051057	1.0192	no_sig	0.810306	0.15072	0.32161	1.0643	no_sig	2.73353	0.161381	2.78597	0.209721	2.96517	0.149395
Bis(2-ethylhexyl) phthalate	pos	391.284	2.6989	0.406758	0.66736	0.051057	1.0053	no_sig	1.08556	0.064888	0.18534	0.96212	no_sig	2.66612	0.0382234	2.68018	0.0598805	2.57865	0.0916614
Pubescenol	pos	457.295	5.2181	0.379964	0.66942	0.051057	0.99347	no_sig	0.747472	0.23329	0.42061	0.97283	no_sig	2.85647	0.0754872	2.83782	0.057374	2.76072	0.123183
Lys Tyr Val Lys	pos	537.339	7.1527	0.320703	0.6744	0.051057	0.99444	no_sig	1.04955	0.07662	0.20555	0.95777	no_sig	3.93888	0.10787	3.91697	0.0344994	3.75157	0.184145
3,7-Dihydroxy-12-oxocholanoic acid	pos	424.305	6.3059	0.396689	0.67496	0.051057	1.0131	no_sig	0.572842	0.34931	0.54522	0.96479	no_sig	3.96312	0.133992	4.01487	0.231989	3.87348	0.223269
27-Deoxy-5b-cyprinol	neg	435.346	8.5655	0.342522	0.67553	0.051057	0.98196	no_sig	0.0438356	0.85717	0.90932	1.0075	no_sig	3.48048	0.172275	3.4177	0.276338	3.44348	0.14524
Hexylamine	pos	102.129	14.1086	0.343322	0.67568	0.051057	0.99618	no_sig	0.929091	0.097013	0.23864	1.0178	no_sig	3.64848	0.0350254	3.63455	0.0632528	3.69928	0.0474182
PC(P-16:0/0:0)	pos	502.327	8.7461	0.363154	0.67669	0.051057	0.97536	no_sig	0.34538	0.53786	0.69634	0.96203	no_sig	4.23653	0.384126	4.13215	0.384477	3.97523	0.393331
Thr Pro Ile	pos	330.201	3.1927	0.342942	0.6773	0.051057	0.99066	no_sig	1.09094	0.052373	0.1597	1.066	no_sig	3.58777	0.0765066	3.55427	0.157138	3.78898	0.179391
Tyrosyl-Proline	neg	277.12	3.0962	0.340044	0.67983	0.051057	0.9368	no_sig	0.509092	0.3839	0.56897	0.87323	no_sig	2.01553	0.391484	1.88815	0.543958	1.64878	0.222606
Ala Ile Ile	pos	316.22	3.9679	0.355783	0.68169	0.051057	1.0143	no_sig	0.428683	0.53895	0.69696	0.96911	no_sig	3.0822	0.185724	3.12622	0.140739	3.02963	0.308935
Val Ile	pos	231.17	3.855	0.37911	0.68206	0.051057	0.97364	no_sig	0.773306	0.23927	0.42385	0.85135	no_sig	2.80445	0.18481	2.73053	0.345479	2.32465	0.637679
Dibutyl Phthalate	pos	279.159	0.079	0.371879	0.6834	0.051057	1.0046	no_sig	0.511214	0.45331	0.61789	0.9886	no_sig	2.78797	0.0383707	2.80067	0.0556817	2.76875	0.0725653
Val Pro Asp Lys Thr	pos	559.306	4.5353	0.347555	0.68348	0.051057	0.98822	no_sig	0.047442	0.90324	0.93983	1.0052	no_sig	3.57523	0.138334	3.53312	0.176577	3.55147	0.277699
(5S,6S)-6-Amino-5-hydroxycyclohexane-1,3-diene-1-carboxyate	pos	156.066	1.2484	0.315539	0.68357	0.051057	1.0102	no_sig	0.78426	0.18426	0.35577	1.0458	no_sig	1.98947	0.106905	2.00978	0.0169371	2.10188	0.143397
3,11,12-Trihydroxy-1(10)-spirovetiven-2-one	pos	233.153	6.7494	0.311859	0.68566	0.051057	0.89405	no_sig	0.833057	0.17837	0.35294	0.73945	no_sig	1.4383	0.67872	1.28592	0.455839	0.950867	0.245138
Methionyl-Proline	pos	269.089	3.0532	0.341235	0.68829	0.051057	0.98442	no_sig	0.877855	0.16999	0.34649	0.94566	no_sig	3.44642	0.158166	3.39272	0.243921	3.20837	0.134923
Procurcumadiol	pos	251.163	4.0812	0.374366	0.69127	0.051057	0.9933	no_sig	0.836673	0.17802	0.35294	0.92012	no_sig	2.91922	0.0649916	2.89967	0.0849037	2.66803	0.347277
Propyl 2,4-decadienoate	pos	228.195	6.1901	0.335014	0.69207	0.051057	1.0043	no_sig	0.335836	0.55078	0.70668	1.0084	no_sig	3.54437	0.0452848	3.55943	0.069116	3.5892	0.0827389
L-Citronellol glucoside	neg	317.196	5.2172	0.320725	0.69219	0.051057	1.0063	no_sig	0.853669	0.16843	0.34616	0.97707	no_sig	3.10595	0.104209	3.12553	0.0261807	3.05385	0.104732
Dodecanol	pos	228.231	8.3456	0.295297	0.69242	0.051057	0.99733	no_sig	1.00756	0.090019	0.22747	1.0109	no_sig	3.7681	0.0413689	3.75805	0.0365216	3.79913	0.0325953
12-Oxo-2,3-dinor-10,15-phytodienoic acid	pos	265.179	5.2406	0.317722	0.69402	0.051057	0.99409	no_sig	0.423599	0.50724	0.66675	0.98575	no_sig	2.12667	0.05367	2.1141	0.0439772	2.08397	0.0875438
2,3-dihydrobenzofuran	pos	121.065	2.7543	0.292039	0.69561	0.051057	0.99263	no_sig	0.312018	0.65147	0.77853	0.98233	no_sig	2.5025	0.0187937	2.48407	0.100603	2.44018	0.185186
P-Aminobenzoic acid	pos	138.054	3.2027	0.317121	0.69715	0.051057	0.96391	no_sig	0.191272	0.82554	0.89475	0.97492	no_sig	1.93592	0.161125	1.86605	0.355159	1.81925	0.296225
Trans-Cinnamic acid	pos	166.086	3.0872	0.28753	0.69965	0.051057	0.99502	no_sig	0.362327	0.52067	0.6812	1.0083	no_sig	4.7315	0.0798192	4.70795	0.105906	4.74698	0.0772957
11'-Carboxy-gamma-chromanol	neg	403.284	8.4961	0.32806	0.70183	0.051057	1.0132	no_sig	0.456857	0.52488	0.6843	0.97291	no_sig	3.5645	0.0916076	3.6117	0.251704	3.51385	0.216642
Prenyl glucoside	neg	247.118	3.7361	0.260203	0.7048	0.051057	1.021	no_sig	0.91318	0.12641	0.28453	0.8336	no_sig	1.78633	0.153066	1.82393	0.151901	1.52043	0.377615
2,6-Dimethyl-4-hydroxybenzaldehyde	pos	151.075	6.7289	0.323187	0.70617	0.051057	1.0854	no_sig	0.535025	0.41918	0.59746	1.1187	no_sig	1.95462	0.756319	2.12145	0.593788	2.37332	0.306987
Kanzonol F	pos	385.178	3.1812	0.316836	0.71065	0.051057	0.98574	no_sig	0.0973816	0.87412	0.92026	0.9887	no_sig	3.04718	0.075491	3.00373	0.243064	2.96978	0.398806
Setariol	neg	413.303	8.4961	0.295358	0.71069	0.051057	0.97435	no_sig	0.0703715	0.99619	0.99797	1.0004	no_sig	2.50008	0.11234	2.43597	0.358441	2.43703	0.329025
Hydroxyprolyl-Valine	neg	229.119	3.1085	0.316594	0.71171	0.051057	0.91945	no_sig	0.0858552	0.90362	0.93983	0.97304	no_sig	1.4058	0.497285	1.29257	0.442799	1.25772	0.444518
S-4-Hydroxymephenytoin	neg	233.093	4.1239	0.310794	0.71445	0.051057	1.0253	no_sig	0.185317	0.73634	0.8411	1.0234	no_sig	1.73797	0.179808	1.78198	0.189816	1.82368	0.191043
Phe Leu Gly	pos	336.19	3.3674	0.313982	0.71547	0.051057	1.0133	no_sig	0.253978	0.63925	0.77292	1.0264	no_sig	2.7038	0.169334	2.73978	0.131741	2.81202	0.307095
PE(18:4(6Z,9Z,12Z,15Z)/P-18:1(11Z))	pos	722.506	12.5964	0.328115	0.71691	0.051057	0.98314	no_sig	0.597828	0.29519	0.4866	1.0431	no_sig	2.34555	0.18698	2.306	0.14575	2.40532	0.138474
Tetrahydrocortisone	pos	347.22	7.343	0.321281	0.71755	0.051057	0.95771	no_sig	0.628955	0.30121	0.49435	1.181	no_sig	1.7554	0.294135	1.68117	0.33532	1.98552	0.526561
4-hydroxy ketorolac	pos	313.117	3.7314	0.302507	0.71841	0.051057	1.0087	no_sig	0.291301	0.61204	0.75307	0.98785	no_sig	2.93385	0.131857	2.95938	0.0793917	2.92342	0.131528
2,3,4,5,6,7-Hexahydro-6,7-dimethylcyclopent[b]azepin-8(1H)-one	pos	202.122	3.7767	0.30261	0.71925	0.051057	1.066	no_sig	0.720209	0.21882	0.40475	0.78275	no_sig	1.89968	0.348937	2.02513	0.673556	1.58517	0.329437
3,4,5-trihydroxy-6-(2-hydroxy-1,2-diphenylethoxy)oxane-2-carboxylic acid	pos	373.128	4.5353	0.34109	0.71937	0.051057	1.0128	no_sig	0.0274163	0.94888	0.96973	1.0121	no_sig	2.91523	0.127223	2.95245	0.185749	2.98832	1.20565
Menthol-glucoronide	pos	339.175	1.1232	0.329484	0.7234	0.051057	0.97465	no_sig	0.993888	0.097125	0.23864	0.7152	no_sig	2.30188	0.341528	2.24353	0.108665	1.60457	0.773012
Tobramycin	pos	432.249	8.1013	0.298758	0.729	0.051057	1.0888	no_sig	0.95224	0.090335	0.22757	0.55228	no_sig	2.02193	0.845963	2.20147	0.744101	1.21582	0.910346
8,11-eicosadiynoic acid	neg	303.232	8.9325	0.311572	0.7324	0.051057	0.98941	no_sig	0.402337	0.55964	0.71378	1.0181	no_sig	4.88443	0.189512	4.8327	0.268889	4.92022	0.181268
Genistein	pos	271.059	5.4524	0.245312	0.73486	0.051057	0.94495	no_sig	0.977434	0.097399	0.23864	1.5453	no_sig	2.27327	0.510391	2.14812	0.620611	3.3195	1.29098
4-(2-Aminophenyl)-2,4-dioxobutanoic acid	neg	206.046	3.4842	0.303843	0.73529	0.051057	1.0134	no_sig	0.417438	0.52282	0.68249	1.0204	no_sig	4.33483	0.238098	4.39273	0.286315	4.48237	0.0981571
Kaempferol 3-[2''-(p-coumaroylglucosyl)rhamnoside]	neg	739.193	3.9735	0.311051	0.73687	0.051057	1.1492	no_sig	1.0107	0.084294	0.21771	10.846	no_sig	0.0888167	0.0599719	0.102067	0.0612938	1.10698	1.17088
Xanthosine	neg	283.068	3.04	0.275546	0.74272	0.051057	1.0176	no_sig	1.08025	0.077862	0.20659	0.88752	no_sig	3.30842	0.111704	3.36652	0.368373	2.98787	0.223766
N,N-dimethyl-Safingol	pos	330.336	7.4937	0.284667	0.74441	0.051057	0.97699	no_sig	0.675422	0.26471	0.45164	1.1087	no_sig	3.0952	0.320418	3.02398	0.350782	3.3528	0.513965
Phosphoglycolic acid	neg	154.974	14.1536	0.250425	0.74507	0.051057	1.0086	no_sig	0.635872	0.31841	0.5135	0.96832	no_sig	2.31308	0.0765104	2.33292	0.108383	2.25902	0.114096
2-Methylbutyroylcarnitine	pos	246.169	3.2547	0.225198	0.74628	0.051057	0.84792	no_sig	0.820044	0.1616	0.33675	2.7976	no_sig	0.6193	0.502619	0.525117	0.385003	1.46908	1.34237
3,4-DHPEA-EA	pos	343.119	0.5979	0.294762	0.74669	0.051057	1.0162	no_sig	0.613778	0.35326	0.54831	0.96508	no_sig	2.08838	0.169852	2.12222	0.151829	2.0481	0.077
Aminoadipic acid	pos	203.102	1.2202	0.310916	0.7469	0.051057	1.0537	no_sig	0.507993	0.41232	0.59551	0.92777	no_sig	1.59288	0.490233	1.67845	0.303702	1.55722	0.0904587
2-Deoxycastasterone	neg	447.347	8.5855	0.240734	0.75091	0.051057	0.9898	no_sig	0.302482	0.68084	0.79897	0.99013	no_sig	3.19958	0.185996	3.16693	0.124343	3.13568	0.108416
Stearic acid	pos	249.256	8.7171	0.235335	0.75461	0.051057	0.96094	no_sig	1.16415	0.056729	0.16928	0.76809	no_sig	2.15633	0.401009	2.0721	0.427645	1.59157	0.257061
Creatine	pos	132.077	0.7602	0.2674	0.75778	0.051057	1.0191	no_sig	0.311492	0.65001	0.77834	1.0283	no_sig	3.23193	0.35237	3.29372	0.256504	3.38683	0.363845
Oleamide	pos	282.279	8.9328	0.225325	0.7627	0.051057	1.0017	no_sig	0.75876	0.24365	0.42956	1.0092	no_sig	6.15728	0.0429657	6.16768	0.0614038	6.22447	0.0820483
PC(16:1/0:0)	pos	494.322	7.944	0.227168	0.76643	0.051057	1.0083	no_sig	0.502844	0.37206	0.5614	0.96257	no_sig	4.68845	0.11174	4.72715	0.260541	4.5502	0.333744
3a,7a,12b-Trihydroxy-5b-cholanoic acid	pos	373.273	6.9997	0.218864	0.76669	0.051057	0.99444	no_sig	0.60102	0.32857	0.52458	1.0186	no_sig	5.72183	0.175539	5.69002	0.153724	5.79587	0.171673
Cauloside C	neg	765.447	6.779	0.223868	0.76672	0.051057	0.94163	no_sig	0.645814	0.29345	0.48514	1.4485	no_sig	1.99573	0.689456	1.87925	0.504582	2.72202	1.62288
Antibiotic SB 202742	pos	371.257	6.3164	0.280731	0.77148	0.051057	1.0079	no_sig	0.0399224	0.95107	0.97019	1.0016	no_sig	5.07348	0.174723	5.11375	0.245958	5.12202	0.160623
Dextrorphan	pos	258.184	9.1076	0.279301	0.77148	0.051057	0.99496	no_sig	0.635095	0.26507	0.45164	1.0251	no_sig	3.30695	0.110205	3.29027	0.0589943	3.37302	0.1452
Protoaphin aglucone	pos	565.176	4.8926	0.261097	0.77735	0.051057	1.014	no_sig	0.644629	0.3388	0.5348	1.044	no_sig	2.57898	0.262118	2.61497	0.0894367	2.72993	0.239773
Ile Val	pos	231.169	3.1601	0.258096	0.77774	0.051057	1.0141	no_sig	0.50384	0.38425	0.56897	1.0479	no_sig	3.67507	0.206451	3.72695	0.342652	3.90533	0.273375
Butyl salicylate	pos	195.101	0.2801	0.228066	0.77836	0.051057	0.99663	no_sig	0.927706	0.13474	0.29894	0.97307	no_sig	2.38928	0.0291955	2.38123	0.0549766	2.31712	0.0688461
Homodolichosterone	neg	475.341	8.7915	0.25567	0.77867	0.051057	1.0075	no_sig	0.721463	0.26124	0.44733	0.96157	no_sig	3.41878	0.157995	3.44443	0.120391	3.31205	0.217495
Cynaratriol	neg	281.139	4.9347	0.204403	0.77893	0.051057	1.0096	no_sig	0.917149	0.11961	0.27524	1.0358	no_sig	2.56828	0.171264	2.59292	0.0845398	2.68583	0.0880769
Hovenidulcigenin A	neg	543.333	8.8117	0.190214	0.77923	0.051057	0.9848	no_sig	0.256921	0.68343	0.80067	0.97506	no_sig	2.67995	0.260733	2.63922	0.179001	2.57338	0.30142
Cys Leu Thr	pos	336.159	3.0872	0.274197	0.78138	0.051057	0.99645	no_sig	0.601245	0.31691	0.51291	1.0188	no_sig	3.42885	0.0792233	3.41667	0.0534199	3.48085	0.125322
N-Acetylgalactosamine	neg	220.082	0.7611	0.249083	0.7822	0.051057	0.98816	no_sig	0.705354	0.24143	0.42631	0.939	no_sig	2.47645	0.102639	2.44712	0.206889	2.29783	0.170454
N'-nitrosonornicotine	pos	222.063	14.2888	0.245283	0.78317	0.051057	1.0028	no_sig	0.344333	0.60429	0.74965	0.99457	no_sig	2.44157	0.0253956	2.44828	0.0466627	2.435	0.0300675
Rebaudioside B	neg	803.364	4.2963	0.20248	0.78368	0.051057	1.0268	no_sig	0.155922	0.84729	0.90312	0.98062	no_sig	2.17732	0.245211	2.23563	0.39201	2.1923	0.294431
6-Hydroxymethyletoricoxib	pos	397.041	0.5979	0.251135	0.78374	0.051057	1.0375	no_sig	0.186854	0.79094	0.86902	0.96942	no_sig	1.61685	0.364966	1.67753	0.313743	1.62623	0.281159
Asp-Val-OH	pos	341.099	3.2236	0.248191	0.78445	0.051057	0.96665	no_sig	0.386152	0.58876	0.73634	0.93248	no_sig	2.26205	0.369949	2.1866	0.472922	2.03897	0.354489
14-HDoHE	pos	389.268	6.3164	0.275429	0.78514	0.051057	1.0113	no_sig	0.233981	0.7032	0.81577	0.98397	no_sig	4.44573	0.263676	4.49598	0.302407	4.42393	0.278139
Ile Leu Leu	pos	358.267	4.3767	0.244294	0.78584	0.051057	1.0096	no_sig	0.179602	0.82914	0.89475	0.98898	no_sig	3.23542	0.168718	3.26638	0.181878	3.2304	0.314389
{[1-(2-hydroxyphenyl)-3-oxopropan-2-yl]oxy}sulfonic acid	neg	245.011	3.563	0.273396	0.78619	0.051057	1.0303	no_sig	0.562528	0.34815	0.54416	0.87266	no_sig	2.34753	0.541609	2.41862	0.178945	2.11063	0.676327
5-Methoxy-DL-tryptophan	pos	235.107	4.1264	0.226727	0.78729	0.051057	0.99221	no_sig	0.306821	0.5892	0.73634	1.021	no_sig	3.00127	0.10681	2.97788	0.155486	3.04038	0.196422
Ile Ile Ala	pos	316.222	3.2644	0.242324	0.7875	0.051057	1.028	no_sig	0.257177	0.65185	0.77853	1.0468	no_sig	2.54685	0.367105	2.61805	0.442546	2.74057	0.388784
Netilmicin	pos	476.306	3.3881	0.237459	0.78947	0.051057	0.99259	no_sig	0.00708293	0.97267	0.98506	1.0011	no_sig	2.8684	0.0888026	2.84715	0.148763	2.8503	0.134426
Methylmalonic acid	neg	117.02	1.9088	0.233015	0.79254	0.051057	1.0132	no_sig	0.85761	0.14008	0.30776	1.0994	no_sig	3.01952	0.260509	3.05923	0.20053	3.36325	0.373757
13,14-Dihydro PGF-1a	pos	403.244	5.8998	0.21043	0.79369	0.051057	0.99524	no_sig	0.300771	0.6189	0.75901	0.99443	no_sig	3.60303	0.134541	3.5859	0.0473366	3.56593	0.0729746
D-Pipecolic acid	pos	147.113	0.6075	0.260987	0.79776	0.051057	1.0049	no_sig	0.520221	0.44925	0.61366	0.9878	no_sig	3.3783	0.10001	3.39475	0.0976346	3.35335	0.0654686
Glycitin	neg	445.115	3.8718	0.18565	0.80289	0.051057	1.0165	no_sig	0.983874	0.091379	0.22968	1.1949	no_sig	2.24012	0.269984	2.27702	0.175279	2.72085	0.501682
HU-211	neg	385.273	8.0881	0.216728	0.80787	0.051057	1.0098	no_sig	0.568804	0.31791	0.51345	1.0467	no_sig	2.6239	0.113775	2.64963	0.200393	2.7733	0.170425
Azelaic acid	neg	187.097	4.8559	0.19976	0.81254	0.051057	1.0056	no_sig	0.159019	0.84578	0.90312	0.99508	no_sig	3.57778	0.100156	3.59772	0.153215	3.58002	0.125843
6-beta-Hydroxy-mometasone furoate	pos	519.139	0.0689	0.186467	0.81612	0.051057	0.99748	no_sig	0.348916	0.61818	0.75896	0.99044	no_sig	2.72743	0.0150365	2.72055	0.0626879	2.69455	0.0940553
(+/-)-2-(2-Furanyl)pyrrolidine	pos	292.201	3.7767	0.228569	0.81819	0.051057	0.91476	no_sig	0.57639	0.36297	0.55488	1.64	no_sig	0.949083	0.524512	0.868183	0.558919	1.42378	1.17746
Lucyoside R	neg	665.388	5.7282	0.140994	0.81894	0.051057	0.92297	no_sig	0.1725	0.7883	0.86902	1.1796	no_sig	0.910433	0.613514	0.8403	0.262407	0.991217	1.195
(+)-15,16-Dihydroxyoctadecanoic acid	neg	315.253	6.8175	0.182115	0.81905	0.051057	0.99069	no_sig	0.879945	0.14333	0.31058	0.7864	no_sig	3.25137	0.180739	3.22108	0.224628	2.53307	0.942273
Ser Leu Ile	pos	373.24	3.855	0.193016	0.81995	0.051057	0.99636	no_sig	0.978394	0.084923	0.21837	1.0404	no_sig	3.9839	0.0860748	3.9694	0.108823	4.12987	0.15289
7'-Carboxy-alpha-chromanol	neg	347.222	8.6779	0.172935	0.82001	0.051057	0.9857	no_sig	0.459081	0.48366	0.64596	1.0259	no_sig	3.03532	0.394015	2.99192	0.131696	3.06947	0.198714
M-Coumaric acid	neg	163.04	4.2271	0.216788	0.82065	0.051057	0.98424	no_sig	0.435936	0.48816	0.64856	1.0899	no_sig	2.11563	0.144605	2.08228	0.285916	2.26955	0.506687
7b,12a-Dihydroxycholanoic acid	pos	434.326	5.6798	0.198065	0.82173	0.051057	0.98969	no_sig	0.80908	0.18062	0.35426	0.68363	no_sig	2.96703	0.208152	2.93645	0.209935	2.00745	1.42791
7(14)-Farnesene-9,12-diol	pos	260.258	6.6476	0.176033	0.82632	0.051057	1.0199	no_sig	0.9809	0.096043	0.23864	0.85116	no_sig	2.72652	0.422467	2.78078	0.334254	2.36688	0.376905
2-Formaminobenzoylacetate	pos	208.06	3.4622	0.174837	0.82712	0.051057	0.99411	no_sig	0.630612	0.31712	0.51291	1.0253	no_sig	4.23728	0.146687	4.21232	0.201215	4.31903	0.104244
8-8'-Dehydrodiferulic acid	pos	387.107	4.8598	0.149544	0.82894	0.051057	1.019	no_sig	1.08162	0.064934	0.18534	1.1561	no_sig	2.73963	0.409813	2.79182	0.329883	3.22753	0.334703
ADMA	pos	203.15	0.7602	0.137641	0.82963	0.051057	0.99087	no_sig	0.108266	0.89004	0.93178	1.0073	no_sig	2.69213	0.199289	2.66757	0.148784	2.68705	0.268756
Cefalotin	pos	419.038	0.617	0.2068	0.83221	0.051057	1.0117	no_sig	0.134668	0.88751	0.93001	0.99348	no_sig	2.20007	0.202352	2.22588	0.171795	2.21137	0.143283
2-Propylglutaric acid	pos	197.078	4.2573	0.187305	0.83235	0.051057	0.99011	no_sig	0.498084	0.43811	0.60484	0.9499	no_sig	1.97868	0.177514	1.95912	0.0950436	1.86097	0.254594
PE(P-18:0/0:0)	pos	466.33	9.1269	0.190718	0.84002	0.051057	0.99238	no_sig	0.0792975	0.96236	0.97943	1.0017	no_sig	4.38733	0.272804	4.3539	0.236174	4.36125	0.244098
Gly Leu	pos	189.123	3.1182	0.156479	0.84175	0.051057	0.99094	no_sig	0.959161	0.093856	0.23534	1.0858	no_sig	3.31472	0.201524	3.28468	0.258447	3.56662	0.221753
Diacetone alcohol	pos	134.118	0.7602	0.162542	0.84626	0.051057	0.96593	no_sig	0.493453	0.38492	0.56897	0.80445	no_sig	2.5548	0.545119	2.46775	0.812211	1.98518	0.866385
L-Tyrosine	neg	180.066	0.8385	0.157969	0.84703	0.051057	0.99167	no_sig	0.243414	0.66065	0.78269	1.0193	no_sig	2.4793	0.142045	2.45865	0.184999	2.50598	0.143233
3,5,7-Trimethyl-2E,4E,6E,8E-decatetraene	pos	177.163	8.511	0.166043	0.84711	0.051057	1.0176	no_sig	0.276076	0.66024	0.78269	0.91846	no_sig	2.40112	0.417152	2.44332	0.231076	2.2441	0.955897
Val Ile Val	pos	330.237	3.5502	0.172337	0.84892	0.051057	1.019	no_sig	0.22497	0.67344	0.79278	1.0439	no_sig	2.54228	0.326954	2.59065	0.44625	2.70438	0.379581
8-Acetylegelolide	pos	309.133	5.7459	0.188668	0.84897	0.051057	1.0622	no_sig	0.845137	0.17207	0.34649	1.613	no_sig	1.2327	0.611177	1.30935	0.628986	2.11195	1.04549
Cadabicine	pos	468.249	4.4447	0.123903	0.84927	0.051057	1.0028	no_sig	0.98549	0.099021	0.24143	0.95295	no_sig	3.6547	0.0558556	3.6651	0.105343	3.49267	0.184008
Alpha-Amylcinnamyl formate	pos	233.153	5.341	0.134677	0.84934	0.051057	1.0064	no_sig	0.630694	0.31002	0.50547	0.93938	no_sig	2.19795	0.1264	2.21203	0.100594	2.07793	0.261731
11,13-Dihydrotaraxinic acid glucosyl ester	neg	425.184	3.8052	0.191115	0.85047	0.051057	0.99448	no_sig	1.015	0.085672	0.21979	0.85173	no_sig	2.69755	0.136511	2.68265	0.104992	2.28488	0.454511
2-O-Caffeoylarbutin	neg	433.114	1.1963	0.134246	0.85197	0.051057	0.98231	no_sig	0.058786	0.94544	0.96711	1.0058	no_sig	1.82835	0.294416	1.796	0.236667	1.80643	0.233526
Corchorifatty acid D	pos	309.205	7.472	0.159359	0.85295	0.051057	1.0038	no_sig	0.869778	0.17026	0.34649	0.95989	no_sig	3.5826	0.0756362	3.59627	0.141744	3.45202	0.165984
10-Formyltetrahydrofolate	neg	472.159	3.1315	0.176893	0.85345	0.051057	0.99432	no_sig	0.817823	0.18378	0.35562	1.0696	no_sig	2.97875	0.120259	2.96182	0.159497	3.16788	0.280508
N1,N8-Diacetylspermidine	pos	230.185	2.1186	0.173468	0.855	0.051057	0.98512	no_sig	0.83243	0.17911	0.35316	1.088	no_sig	2.99223	0.507521	2.94772	0.155524	3.20705	0.370009
Val Phe	pos	265.153	3.3881	0.170077	0.86119	0.051057	1.0105	no_sig	0.642901	0.2752	0.4635	1.0693	no_sig	2.74872	0.218319	2.7777	0.287766	2.97015	0.236993
GPEtn(10:0/20:0)	pos	686.468	10.578	0.132342	0.86171	0.051057	1.0309	no_sig	0.660592	0.28033	0.46974	1.2417	no_sig	1.59682	0.39919	1.64608	0.46961	2.04393	0.622109
PE(P-16:0/0:0)	pos	438.298	8.6585	0.156396	0.86201	0.051057	0.99319	no_sig	0.290981	0.60046	0.74623	0.97775	no_sig	4.82927	0.2477	4.7964	0.32932	4.68967	0.293738
Ser Val Leu	pos	318.201	3.4409	0.152465	0.86307	0.051057	1.0121	no_sig	0.752059	0.19876	0.37533	1.1042	no_sig	2.88003	0.301528	2.91495	0.322088	3.21858	0.373653
Phenylpyruvic acid	neg	163.04	3.8943	0.140245	0.86434	0.051057	0.98853	no_sig	0.268266	0.66016	0.78269	1.0337	no_sig	2.54787	0.31647	2.51863	0.197206	2.60363	0.370253
Sphenostylin C	pos	389.162	4.322	0.153804	0.86639	0.051057	0.95447	no_sig	0.0598298	0.93214	0.95966	1.0279	no_sig	1.479	0.63531	1.41167	0.597607	1.4511	0.814028
1,4'-Bipiperidine-1'-carboxylic acid	pos	245.185	3.3367	0.164185	0.87051	0.051057	1.0098	no_sig	0.644116	0.27006	0.45803	1.0725	no_sig	3.11487	0.226563	3.1455	0.341211	3.37357	0.272665
PC(20:4/0:0)	pos	566.321	8.0618	0.13856	0.87284	0.051057	0.98177	no_sig	0.300823	0.69984	0.81318	1.0464	no_sig	2.83258	0.403132	2.78095	0.576073	2.91002	0.44394
Acidissiminol epoxide	pos	410.232	7.3962	0.152002	0.87495	0.051057	1.0057	no_sig	0.868793	0.17178	0.34649	1.0175	no_sig	4.22633	0.322262	4.25055	0.0928636	4.32478	0.0639734
3-Hydroxytetradecanedioic acid	pos	239.162	6.6986	0.150236	0.87732	0.051057	1.0061	no_sig	0.517137	0.444	0.60872	0.93509	no_sig	2.33038	0.125578	2.34462	0.156903	2.19242	0.397179
5-Hydroxy-6-methoxycoumarin 7-glucoside	pos	388.127	0.2374	0.135825	0.87971	0.051057	0.99814	no_sig	0.21795	0.7698	0.85795	0.99554	no_sig	2.31593	0.0272787	2.31163	0.0556022	2.30133	0.0526748
Phantasmidine	pos	223.063	0.084	0.145766	0.88099	0.051057	1.0015	no_sig	0.695998	0.27536	0.4635	0.98169	no_sig	2.60868	0.0217539	2.6127	0.0542792	2.56485	0.0751746
(+)-Abscisic Acid	pos	265.143	3.7419	0.148599	0.88262	0.051057	0.99397	no_sig	0.928926	0.11554	0.26975	1.2856	no_sig	2.23433	0.175746	2.22085	0.0934714	2.85502	0.817484
Dicaffeoylputrescine	pos	413.171	4.2158	0.155595	0.88266	0.051057	0.98163	no_sig	1.03348	0.075995	0.20436	1.3912	no_sig	1.83345	0.364387	1.79977	0.338645	2.50392	0.719937
Norbinaltorphimine	pos	662.317	3.787	0.129987	0.88285	0.051057	1.0049	no_sig	0.549368	0.35226	0.54829	1.0368	no_sig	3.37155	0.157756	3.38803	0.185917	3.5128	0.21727
Thr Trp	pos	306.145	3.3674	0.140624	0.88595	0.051057	1.0106	no_sig	0.699003	0.24716	0.43434	1.0931	no_sig	2.35732	0.277428	2.3824	0.261443	2.60413	0.307187
PGJ3	pos	333.205	7.084	0.120945	0.88786	0.051057	1.0068	no_sig	0.166416	0.75631	0.84909	0.98932	no_sig	2.48743	0.248619	2.50427	0.0767867	2.47752	0.171078
3-(4-methoxyphenyl)-3,4-dihydro-2H-1-benzopyran-4,6,7-triol	neg	287.092	5.5877	0.14	0.8879	0.051057	1.036	no_sig	0.959428	0.10373	0.24704	0.45799	no_sig	1.70587	0.520792	1.76735	0.795417	0.809433	0.893995
Alpha-Zearalenol	pos	321.169	5.9871	0.107477	0.89262	0.051057	1.0093	no_sig	0.854583	0.1721	0.34649	1.0526	no_sig	2.24233	0.316335	2.26308	0.110559	2.38222	0.143463
THYMOQUINONE	pos	165.09	9.0978	0.112635	0.89432	0.051057	0.98374	no_sig	0.875134	0.15696	0.33114	1.1033	no_sig	2.69233	0.697528	2.64857	0.171283	2.92218	0.361287
2-Pyrimidine Acetic Acid	pos	139.05	0.7819	0.160573	0.89728	0.051057	1.0054	no_sig	1.02481	0.083042	0.2157	1.0555	no_sig	3.04765	0.210975	3.06403	0.178948	3.23407	0.0834557
Gynocardin	neg	302.087	1.0289	0.151332	0.90168	0.051057	0.99155	no_sig	0.487048	0.43994	0.60614	1.0565	no_sig	2.31937	0.0976595	2.29977	0.331799	2.42965	0.142502
Myricetin 7-(6''-galloylglucoside)	neg	631.088	4.5584	0.0924151	0.90439	0.051057	1.133	no_sig	0.795469	0.17354	0.34771	2.7809	no_sig	0.516633	0.613149	0.585367	1.08644	1.62783	1.16196
1H-Indol-3-ylacetyl-myo-inositol	neg	336.111	3.6286	0.0653843	0.90543	0.051057	1.0027	no_sig	0.982827	0.09676	0.23864	0.86759	no_sig	2.42025	0.0799439	2.42683	0.090566	2.1055	0.381471
Dehydroabietic acid	pos	301.215	5.0491	0.0994807	0.90547	0.051057	0.98911	no_sig	0.459231	0.44262	0.60758	0.92053	no_sig	1.79553	0.311666	1.77598	0.177958	1.63485	0.35238
Sphingosine 1-phosphate	pos	362.247	5.9436	0.126214	0.90565	0.051057	0.99897	no_sig	1.13916	0.057979	0.17118	0.97096	no_sig	3.98642	0.0534398	3.9823	0.0536491	3.86665	0.108244
3-Methyl-4-phenyl-3-buten-2-one	pos	161.096	0.079	0.0850971	0.90598	0.051057	0.99902	no_sig	0.650103	0.32044	0.51455	0.98633	no_sig	3.12632	0.0216273	3.12327	0.0519814	3.08058	0.0750528
Noracymethadol	pos	403.237	8.207	0.0989204	0.90686	0.051057	0.99677	no_sig	1.03269	0.077215	0.20659	1.0489	no_sig	3.26045	0.13776	3.24992	0.139824	3.4087	0.113797
5(R)-HETE	neg	319.227	7.9994	0.102803	0.90721	0.051057	0.98139	no_sig	0.398191	0.56573	0.71826	1.0731	no_sig	2.21237	0.625299	2.1712	0.449386	2.32983	0.393317
L-a-Lysophosphatidylserine	neg	524.3	14.1536	0.106118	0.909	0.051057	1.0156	no_sig	0.509325	0.45823	0.61973	1.1008	no_sig	1.86558	0.407046	1.89462	0.375472	2.08568	0.407015
6-(2H-1,3-benzodioxole-5-carbonyloxy)-3,4,5-trihydroxyoxane-2-carboxylic acid	pos	307.044	0.8245	0.101495	0.91054	0.051057	0.98741	no_sig	0.335204	0.65899	0.78269	0.9489	no_sig	2.67352	0.387639	2.63985	0.525807	2.50495	0.404339
MUNDOSERONE	neg	341.103	4.8787	0.0670939	0.91127	0.051057	1.0056	no_sig	0.472683	0.46128	0.62247	1.0516	no_sig	2.96488	0.193754	2.98162	0.263912	3.13558	0.363687
PC(15:0/0:0)	pos	482.325	8.1411	0.0733374	0.91198	0.051057	1.0031	no_sig	0.50728	0.36681	0.55914	0.96464	no_sig	4.3228	0.132352	4.33605	0.225357	4.18272	0.284222
3-Methylcyclohexanol	pos	115.112	0.0944	0.0636899	0.91317	0.051057	1.0016	no_sig	0.316458	0.58248	0.73121	1.0086	no_sig	1.79207	0.0390021	1.79488	0.0406281	1.8104	0.0455963
Acetoxy-8-gingerol	neg	363.216	6.1037	0.0758437	0.91368	0.051057	1.0072	no_sig	0.365271	0.53515	0.69364	0.93081	no_sig	2.56823	0.176103	2.58677	0.328565	2.4078	0.529414
O-Desmethylangolensin	pos	259.096	5.7343	0.0794403	0.91538	0.051057	0.97715	no_sig	0.480321	0.43594	0.60329	1.2071	no_sig	2.29932	0.842741	2.24677	0.672693	2.71197	1.09107
3-(4-methoxyphenyl)-1-(2,3,4,6-tetrahydroxyphenyl)propan-1-one	neg	303.087	5.3409	0.0757194	0.91653	0.051057	1.0334	no_sig	0.0443086	0.99591	0.99797	1.0017	no_sig	1.5185	0.982498	1.56928	0.388287	1.57192	1.05236
8(S)-HEPE	pos	301.215	5.6358	0.0583728	0.91674	0.051057	1.0085	no_sig	0.562432	0.34804	0.54416	1.0732	no_sig	1.66743	0.197722	1.6816	0.219532	1.80462	0.172787
Myristoylglycine	pos	286.237	4.5353	0.119498	0.9172	0.051057	0.99578	no_sig	0.038393	0.91144	0.94582	1.006	no_sig	2.23882	0.133441	2.22937	0.146534	2.24273	0.217202
Tsangane L 3-glucoside	pos	416.261	2.8748	0.0962849	0.92152	0.051057	1.0443	no_sig	0.319774	0.59875	0.74494	1.2029	no_sig	0.832783	0.579401	0.869683	0.575465	1.04617	0.442977
5-Ethoxysorgoleone 358	neg	371.22	8.9325	0.123966	0.92402	0.051057	0.99663	no_sig	0.581104	0.37916	0.56646	1.034	no_sig	3.6479	0.144492	3.6356	0.241252	3.75918	0.178865
Benzoquinoneacetic acid	pos	149.023	14.3198	0.0688867	0.92425	0.051057	0.99943	no_sig	0.157516	0.75703	0.84909	1.0031	no_sig	3.56607	0.0143271	3.56402	0.0447771	3.5752	0.0646459
Thr Phe Leu Thr Gln	pos	609.32	4.49	0.0816277	0.92511	0.051057	1.0026	no_sig	0.832164	0.18503	0.35651	0.95909	no_sig	3.82592	0.201966	3.83603	0.119506	3.67908	0.215634
(Z)-3-Oxo-2-(2-pentenyl)-1-cyclopenteneacetic acid	pos	209.116	4.8926	0.0636803	0.92552	0.051057	1.0123	no_sig	1.06715	0.070563	0.19687	1.28	no_sig	1.88788	0.52933	1.91103	0.106519	2.44617	0.581667
(3S,5R,6R,7E)-3,5,6-Trihydroxy-7-megastigmen-9-one	neg	241.143	4.5584	0.102135	0.92577	0.051057	0.98941	no_sig	0.0089357	0.92462	0.95527	0.98958	no_sig	1.75808	0.378039	1.73947	0.216587	1.72133	0.357386
(+/-)-2-Methylthiazolidine	pos	104.053	1.2484	0.0399459	0.9275	0.051057	0.99687	no_sig	0.341552	0.64508	0.77607	0.98566	no_sig	2.76962	0.117718	2.76095	0.171086	2.72135	0.0741573
Linoleamide	pos	280.263	8.6779	0.0523796	0.93276	0.051057	0.99914	no_sig	0.0864497	0.89928	0.93794	0.99871	no_sig	5.7319	0.110517	5.72698	0.0627112	5.71962	0.110297
19-Nor-5-androstenediol	pos	277.215	6.9504	0.100584	0.9346	0.051057	0.99738	no_sig	0.0744913	0.91778	0.94925	0.9945	no_sig	2.69462	0.121515	2.68755	0.143163	2.67277	0.277493
3-Hydroxysebacic acid	pos	260.149	3.4941	0.0151769	0.93474	0.051057	1.0041	no_sig	0.607434	0.33498	0.53253	0.95388	no_sig	2.00118	0.206048	2.00942	0.0749537	1.91675	0.190339
Maslinic acid 3-O-b-D-glucoside	pos	652.447	9.0978	0.0338196	0.9364	0.051057	1.0092	no_sig	0.0736005	0.87966	0.92351	1.0164	no_sig	2.40325	0.41589	2.42542	0.440417	2.46515	0.364993
(Z)-Resveratrol 3-(2''-sulfoglucoside)	neg	469.082	3.3748	0.0493635	0.9369	0.051057	1.0045	no_sig	0.484022	0.41728	0.59551	0.94346	no_sig	2.67352	0.285681	2.68565	0.173419	2.53382	0.361855
Ser Trp	pos	292.129	3.3162	0.0553365	0.9372	0.051057	0.98741	no_sig	0.713787	0.23377	0.42061	1.1937	no_sig	1.84462	0.409699	1.8214	0.495029	2.17425	0.377583
Delta2-THA	pos	355.263	6.9901	0.0529702	0.93945	0.051057	0.99851	no_sig	0.535442	0.37973	0.56656	1.0188	no_sig	5.35257	0.182156	5.34462	0.137512	5.44535	0.202894
Alpha-Micropteroxanthin B	pos	397.307	6.4259	0.0866554	0.94189	0.051057	1.0008	no_sig	0.3701	0.60922	0.75209	0.99302	no_sig	3.75837	0.0522203	3.76135	0.0723693	3.7351	0.0844725
Porric acid A	pos	303.086	4.3767	0.0960538	0.94259	0.051057	1.0194	no_sig	1.01188	0.080532	0.21197	1.5449	no_sig	1.12293	0.52199	1.14467	0.40085	1.76845	0.595039
(13R,14R)-8-Labdene-13,14,15-triol	pos	325.274	5.3081	0.0579332	0.94457	0.051057	0.99556	no_sig	0.221454	0.71662	0.82304	1.0302	no_sig	1.98522	0.218353	1.9764	0.169656	2.03618	0.315222
Glycitein	neg	283.06	4.9804	0.0622972	0.94669	0.051057	0.9792	no_sig	1.13211	0.052877	0.16079	1.6508	no_sig	1.08322	0.647406	1.06068	0.347655	1.75098	0.611229
Prostaglandin E1	pos	387.276	11.5883	0.0368146	0.9467	0.051057	1.0043	no_sig	1.03699	0.08042	0.21197	1.1044	no_sig	2.4579	0.267149	2.46853	0.221277	2.72633	0.197187
PC(17:0/0:0)	pos	532.337	8.8051	0.035807	0.94869	0.051057	1.0064	no_sig	0.0741574	0.85667	0.90932	0.97976	no_sig	3.42263	0.439443	3.44448	0.595875	3.37477	0.593662
Armillane	pos	484.234	3.0426	0.0508368	0.95296	0.051057	1.0011	no_sig	1.08247	0.059281	0.17456	1.0467	no_sig	3.35248	0.0924773	3.35605	0.0939891	3.51293	0.135488
Lipoxin A5	pos	392.252	4.6825	0.0662231	0.95479	0.051057	0.99927	no_sig	0.642364	0.26482	0.45164	1.0221	no_sig	3.62373	0.0869958	3.6211	0.0518778	3.70123	0.142538
Indoleacrylic acid	pos	188.07	3.2027	0.00210194	0.95559	0.051057	0.9987	no_sig	0.716049	0.22586	0.41321	1.023	no_sig	4.5366	0.185696	4.53072	0.136416	4.63477	0.11784
Butorphanol	pos	328.23	6.7697	0.0507623	0.956	0.051057	1.002	no_sig	1.08536	0.057735	0.17091	0.87058	no_sig	2.56185	0.1734	2.56692	0.100219	2.23472	0.331811
Ile Glu Val Asp Leu	neg	586.312	3.8821	0.0466507	0.95964	0.051057	1.0063	no_sig	0.786451	0.17795	0.35294	1.1779	no_sig	2.31363	0.399723	2.32825	0.486775	2.74252	0.414392
9(10)-EpODE	neg	293.211	7.9604	0.022525	0.96028	0.051057	1.0026	no_sig	0.686957	0.23818	0.42326	1.068	no_sig	3.18598	0.193946	3.19428	0.307359	3.41142	0.235185
N,N-dimethyl-L-Valine	pos	146.117	0.7602	0.0681152	0.96197	0.051057	1.0008	no_sig	0.264508	0.64812	0.77774	1.0085	no_sig	3.65217	0.0778789	3.65507	0.107361	3.68628	0.102409
3-[2-(3,7-dimethylocta-2,6-dien-1-yl)-3,4-dihydroxyphenyl]propanoic acid	pos	363.157	3.8895	0.0899166	0.96253	0.051057	0.99921	no_sig	0.673122	0.28015	0.46974	0.96299	no_sig	2.84248	0.0929463	2.84023	0.0476251	2.73512	0.200278
Cucurbic acid	pos	245.174	9.7394	0.0523789	0.96659	0.051057	0.99972	no_sig	0.467417	0.43116	0.60329	1.0067	no_sig	4.44263	0.0435127	4.44138	0.0483965	4.47118	0.0652412
7-hydroxy Tetranor Iloprost	pos	323.186	5.7239	0.0322889	0.96678	0.051057	0.9987	no_sig	0.81604	0.17421	0.34841	1.0235	no_sig	2.98793	0.183337	2.98405	0.0879945	3.0541	0.0610063
13'-Carboxy-gamma-tocopherol	neg	445.331	9.0204	0.0246785	0.96807	0.051057	0.99902	no_sig	0.5438	0.34229	0.53803	1.0222	no_sig	3.56503	0.139147	3.56153	0.130412	3.64075	0.120666
4-(2-Amino-3-hydroxyphenyl)-2,4-dioxobutanoic acid	neg	222.04	3.0962	0.0254699	0.96826	0.051057	0.9951	no_sig	0.749402	0.2355	0.42093	1.124	no_sig	2.38203	0.394951	2.37037	0.502916	2.66423	0.134464
Lepidimoic acid	neg	321.081	1.1723	0.0486305	0.97073	0.051057	0.99731	no_sig	0.0829757	0.94273	0.96581	1.0046	no_sig	2.1966	0.220026	2.1907	0.273089	2.2008	0.139315
Guanosine	pos	284.099	2.9974	0.0319386	0.97103	0.051057	1.0032	no_sig	0.32581	0.63572	0.77032	0.96253	no_sig	3.21223	0.488147	3.22238	0.364932	3.10163	0.415109
Aspartyl-Proline	neg	229.082	1.4186	0.0162243	0.97221	0.051057	0.99708	no_sig	0.0655591	0.93045	0.95966	1.0057	no_sig	1.90622	0.264704	1.90065	0.226677	1.91148	0.147868
3-Hydroxy-4-aminopyridine sulfate	pos	154.99	14.1872	0.0380122	0.97312	0.051057	0.99975	no_sig	0.485608	0.41197	0.59551	1.0078	no_sig	2.82918	0.0185523	2.82848	0.0413322	2.85063	0.0404786
Leukotriene D4	pos	461.246	3.573	0.00962057	0.97622	0.051057	0.99945	no_sig	1.01972	0.075593	0.20426	1.0444	no_sig	3.83818	0.0957368	3.83607	0.121765	4.00645	0.148711
7-Hydroxy-3-(3-hydroxy-4-methoxybenzyl)-5-methoxy-4-chromanone	neg	329.103	3.9964	0.0178405	0.97983	0.051057	1.0007	no_sig	0.460648	0.45811	0.61973	0.96066	no_sig	3.50403	0.120407	3.50637	0.161239	3.36842	0.365726
Rhapontigenin	neg	257.081	5.7282	0.00081956	0.97987	0.051057	0.99667	no_sig	0.377987	0.53996	0.69745	1.1095	no_sig	2.81618	0.591703	2.8068	0.55471	3.11427	0.930696
3-Hydroxydodecanedioic acid	neg	245.139	4.8559	0.00893822	0.98085	0.051057	1.0014	no_sig	0.293967	0.64534	0.77607	0.97858	no_sig	3.29065	0.393681	3.29535	0.16553	3.22477	0.288512
5-Aminopentanal	pos	102.092	14.2683	0.0248137	0.98141	0.051057	1.0002	no_sig	0.816183	0.16174	0.33675	1.0122	no_sig	3.79627	0.0204582	3.79688	0.0539647	3.84322	0.0423025
Galabiosylceramide (d18:1/24:1(15Z))	neg	970.715	6.9201	0.0333799	0.98318	0.051057	0.99618	no_sig	0.321814	0.63566	0.77032	0.9236	no_sig	2.67698	0.888278	2.66675	0.576311	2.46302	0.732937
Muramic acid	pos	269.136	4.8478	0.0308941	0.98331	0.051057	0.99841	no_sig	0.549733	0.37222	0.5614	0.914	no_sig	2.51907	0.36932	2.51507	0.193771	2.29878	0.480063
Orotic acid	neg	155.01	1.1963	0.0117657	0.98633	0.051057	1.0011	no_sig	1.01836	0.080009	0.21159	0.743	no_sig	2.07518	0.234837	2.07755	0.188744	1.54362	0.583094
11-keto Fluprostenol	pos	457.184	3.3991	0.0248141	0.98895	0.051057	0.99825	no_sig	1.06768	0.06963	0.19476	1.362	no_sig	1.83842	0.486043	1.8352	0.143148	2.49948	0.717027
9(S)-HOTrE	pos	277.215	7.5443	0.00836616	0.99029	0.051057	1.0003	no_sig	0.678004	0.24778	0.43434	1.0396	no_sig	3.03212	0.101836	3.03315	0.154756	3.15327	0.154709
N-Acetylneuraminic acid	neg	308.098	0.7514	0.0558723	0.99075	0.051057	1.0004	no_sig	0.817697	0.17753	0.35294	0.95672	no_sig	3.55458	0.225624	3.55595	0.123007	3.40203	0.202886
L-beta-aspartyl-L-threonine	neg	233.077	1.2188	0.00961791	0.99153	0.051057	1.0012	no_sig	0.775535	0.19752	0.37361	1.1293	no_sig	1.26287	0.246723	1.26437	0.18435	1.42783	0.190064
ROSAVIN	neg	427.157	8.8429	0.0291678	0.99177	0.051057	1.0006	no_sig	0.621736	0.34081	0.53721	1.0424	no_sig	3.0705	0.263412	3.07222	0.249435	3.20248	0.150329
Minocycline	neg	456.179	3.0507	0.000799727	0.99208	0.051057	0.99974	no_sig	0.827877	0.17206	0.34649	1.0442	no_sig	3.22397	0.0992599	3.22313	0.153868	3.36567	0.152556
27-Nor-5b-cholestane-3a,7a,12a,24,25-pentol	neg	437.326	8.7819	0.0279665	0.99231	0.051057	1.0009	no_sig	0.56987	0.30987	0.50547	1.0981	no_sig	2.81133	0.32838	2.81383	0.460375	3.08987	0.347788
19-Hydroxy-PGE2	pos	333.204	7.4824	0.027881	0.99367	0.051057	0.99973	no_sig	0.515742	0.43261	0.60329	0.97236	no_sig	2.75915	0.166777	2.7584	0.12129	2.68215	0.16962
Ax-4''-Hydroxy-3-'-methoxymaysin	pos	557.165	5.2061	0.0143049	0.99574	0.051057	1.0009	no_sig	0.0299736	0.94201	0.96581	0.98759	no_sig	1.70802	0.503803	1.70957	0.383511	1.68835	0.507443
Solerol	neg	145.05	3.04	0.0194761	0.99664	0.051057	0.99913	no_sig	0.634074	0.27242	0.46064	0.76329	no_sig	2.35	0.742764	2.34797	0.744302	1.79218	0.768696
Cholic Acid Methyl Ester	pos	405.3	7.1432	0.0624231	0.99706	0.051057	0.99993	no_sig	1.06616	0.066323	0.18882	0.75155	no_sig	3.16847	0.107486	3.16823	0.0867742	2.38108	0.84977
Isoleucylproline	neg	227.139	3.1778	0.0480363	0.99911	0.051057	1.0001	no_sig	0.715192	0.249	0.43434	0.92965	no_sig	2.48552	0.304843	2.48573	0.292218	2.31087	0.129069

## Sheet: Supplementary Table 6
Supplementary Table 6. The pathway enrichment analysis of differential metabolites between NOR with HYP. Related to Figure 3E.
Metabolite Set	Total	Hits	Statistic	Expected	P	Padj
Glutathione Metabolism	20	1	69.407	9.0909	0.00076495	0.0078131
Bile Acid Biosynthesis	65	2	60.733	9.0909	0.00082243	0.0078131
Sphingolipid Metabolism	40	1	63.78	9.0909	0.0018394	0.0092166
Methionine Metabolism	42	1	62.39	9.0909	0.0022397	0.0092166
Spermidine and Spermine Biosynthesis	18	2	58.533	9.0909	0.0024254	0.0092166
Glycine and Serine Metabolism	59	1	57.878	9.0909	0.0040625	0.0096484
Arginine and Proline Metabolism	52	1	57.878	9.0909	0.0040625	0.0096484
Urea Cycle	28	1	57.878	9.0909	0.0040625	0.0096484
Warburg Effect	57	2	40.916	9.0909	0.014157	0.026747
Steroidogenesis	43	1	45.39	9.0909	0.016301	0.026747
Porphyrin Metabolism	40	1	41.078	9.0909	0.024718	0.026747
Pentose Phosphate Pathway	29	1	40.993	9.0909	0.024914	0.026747
Purine Metabolism	73	1	40.993	9.0909	0.024914	0.026747
Citric Acid Cycle	32	1	40.812	9.0909	0.025339	0.026747
Pyruvate Metabolism	47	1	40.812	9.0909	0.025339	0.026747
Gluconeogenesis	33	1	40.812	9.0909	0.025339	0.026747
Malate-Aspartate Shuttle	10	1	40.812	9.0909	0.025339	0.026747
Transfer of Acetyl Groups into Mitochondria	22	1	40.812	9.0909	0.025339	0.026747
Ubiquinone Biosynthesis	20	1	39.998	9.0909	0.027328	0.027328

## Sheet: Supplementary Table 7
Supplementary Table 7. The pathway enrichment analysis of differential metabolites between HYP with HYP+BER. Related to Figure 3E.
Metabolite Set	Total	Hits	Statistic	Expected	P	Padj
Purine Metabolism	73	5	71.363	9.0909	9.408e-05	0.0024461
Tryptophan Metabolism	59	3	62.799	9.0909	0.00032431	0.0042161
Porphyrin Metabolism	40	1	70.186	9.0909	0.00066949	0.0058022
Pyrimidine Metabolism	57	4	51.828	9.0909	0.0010231	0.0066498
Nicotinate and Nicotinamide Metabolism	35	1	64.093	9.0909	0.0017578	0.0091407
Histidine Metabolism	42	2	54.855	9.0909	0.0034178	0.012197
Arachidonic Acid Metabolism	67	2	44.764	9.0909	0.0035202	0.012197
Bile Acid Biosynthesis	65	5	46.455	9.0909	0.0040887	0.012197
Steroid Biosynthesis	48	1	57.569	9.0909	0.0042221	0.012197
Sphingolipid Metabolism	40	2	51.345	9.0909	0.0050132	0.013034
Valine, Leucine and Isoleucine Degradation	59	1	53.195	9.0909	0.0071069	0.015685
Beta-Alanine Metabolism	34	2	46.835	9.0909	0.0072391	0.015685
Glycine and Serine Metabolism	59	1	49.176	9.0909	0.011049	0.017955
Arginine and Proline Metabolism	52	1	49.176	9.0909	0.011049	0.017955
Urea Cycle	28	1	49.176	9.0909	0.011049	0.017955
Spermidine and Spermine Biosynthesis	18	1	49.176	9.0909	0.011049	0.017955
Ammonia Recycling	31	1	47.191	9.0909	0.013588	0.019628
Methylhistidine Metabolism	4	1	47.191	9.0909	0.013588	0.019628
Taurine and Hypotaurine Metabolism	12	1	45.129	9.0909	0.016731	0.022895
Citric Acid Cycle	32	1	36.474	9.0909	0.03756	0.039063
Pyruvate Metabolism	47	1	36.474	9.0909	0.03756	0.039063
Gluconeogenesis	33	1	36.474	9.0909	0.03756	0.039063
Malate-Aspartate Shuttle	10	1	36.474	9.0909	0.03756	0.039063
Transfer of Acetyl Groups into Mitochondria	22	1	36.474	9.0909	0.03756	0.039063
Warburg Effect	57	1	36.474	9.0909	0.03756	0.039063
Folate Metabolism	29	1	33.635	9.0909	0.048078	0.048078

## Sheet: Supplementary Table 8
Supplementary Table 8. The biomarkers of different treatment groups screened by LEfSe analysis. Related to Figure 5A.
Biomarker_names	Log_value	Groups	LDA_values	P
d__Bacteria.k__norank_d__Bacteria.p__Firmicutes.c__Clostridia.o__Lachnospirales.f__Lachnospiraceae.g__Lachnospiraceae_NK4A136_group.s__uncultured_Clostridiales_bacterium_g__Lachnospiraceae_NK4A136_group	5.32069	NOR	4.93098	0.048769
d__Bacteria.k__norank_d__Bacteria.p__Firmicutes.c__Clostridia.o__Clostridia_UCG_014	4.72939	NOR	4.43348	0.00318472
d__Bacteria.k__norank_d__Bacteria.p__Actinobacteriota.c__Actinobacteria.o__Bifidobacteriales.f__Bifidobacteriaceae	4.36606	NOR	3.99552	0.0481825
d__Bacteria.k__norank_d__Bacteria.p__Actinobacteriota.c__Actinobacteria.o__Bifidobacteriales.f__Bifidobacteriaceae.g__Bifidobacterium	4.36606	NOR	3.99552	0.0481825
d__Bacteria.k__norank_d__Bacteria.p__Actinobacteriota.c__Actinobacteria.o__Bifidobacteriales	4.36606	NOR	3.99552	0.0481825
d__Bacteria.k__norank_d__Bacteria.p__Actinobacteriota.c__Actinobacteria.o__Bifidobacteriales.f__Bifidobacteriaceae.g__Bifidobacterium.s__Bifidobacterium_pseudolongum	4.36606	NOR	3.99552	0.0481825
d__Bacteria.k__norank_d__Bacteria.p__Firmicutes.c__Bacilli.o__Staphylococcales.f__Staphylococcaceae	3.82739	NOR	3.65149	0.0133271
d__Bacteria.k__norank_d__Bacteria.p__Firmicutes.c__Bacilli.o__Staphylococcales	3.82739	NOR	3.65144	0.0133271
d__Bacteria.k__norank_d__Bacteria.p__Firmicutes.c__Bacilli.o__Staphylococcales.f__Staphylococcaceae.g__Staphylococcus	3.80147	NOR	3.63099	0.0256795
d__Bacteria.k__norank_d__Bacteria.p__Firmicutes.c__Bacilli.o__Lactobacillales.f__Lactobacillaceae.g__Lactobacillus.s__Lactobacillus_johnsonii	4.88309	HYP+BER	4.57895	0.0224826
d__Bacteria.k__norank_d__Bacteria.p__Desulfobacterota.c__Desulfovibrionia.o__Desulfovibrionales.f__Desulfovibrionaceae.g__Desulfovibrio	5.03996	HYP+BER	4.52273	0.0422673
d__Bacteria.k__norank_d__Bacteria.p__Patescibacteria	4.53201	HYP+BER	4.20874	0.00257447
d__Bacteria.k__norank_d__Bacteria.p__Patescibacteria.c__Saccharimonadia	4.53201	HYP+BER	4.207	0.00257447
d__Bacteria.k__norank_d__Bacteria.p__Patescibacteria.c__Saccharimonadia.o__Saccharimonadales	4.53201	HYP+BER	4.2065	0.00257447
d__Bacteria.k__norank_d__Bacteria.p__Patescibacteria.c__Saccharimonadia.o__Saccharimonadales.f__Saccharimonadaceae	4.53005	HYP+BER	4.20493	0.00257447
d__Bacteria.k__norank_d__Bacteria.p__Patescibacteria.c__Saccharimonadia.o__Saccharimonadales.f__Saccharimonadaceae.g__Candidatus_Saccharimonas	4.52611	HYP+BER	4.20074	0.00257447
d__Bacteria.k__norank_d__Bacteria.p__Firmicutes.c__Clostridia.o__Clostridiales.f__Clostridiaceae	4.53493	HYP+BER	4.17741	0.00424547
d__Bacteria.k__norank_d__Bacteria.p__Firmicutes.c__Clostridia.o__Clostridiales	4.53493	HYP+BER	4.17536	0.00424547
d__Bacteria.k__norank_d__Bacteria.p__Firmicutes.c__Clostridia.o__Clostridiales.f__Clostridiaceae.g__Clostridium_sensu_stricto_1	4.51202	HYP+BER	4.15214	0.00571919
d__Bacteria.k__norank_d__Bacteria.p__Bacteroidota.c__Bacteroidia.o__Bacteroidales.f__Muribaculaceae	4.39233	HYP+BER	4.07252	0.0337268
d__Bacteria.k__norank_d__Bacteria.p__Firmicutes.c__Clostridia.o__Monoglobales	4.06384	HYP+BER	3.74825	0.00341874
d__Bacteria.k__norank_d__Bacteria.p__Firmicutes.c__Clostridia.o__Monoglobales.f__Monoglobaceae	4.06384	HYP+BER	3.74809	0.00341874
d__Bacteria.k__norank_d__Bacteria.p__Firmicutes.c__Clostridia.o__Monoglobales.f__Monoglobaceae.g__Monoglobus	4.06384	HYP+BER	3.74767	0.00341874
d__Bacteria.k__norank_d__Bacteria.p__Firmicutes.c__Clostridia.o__Lachnospirales.f__Lachnospiraceae.g__Roseburia	4.01043	HYP+BER	3.73211	0.00540527
d__Bacteria.k__norank_d__Bacteria.p__Proteobacteria.c__Gammaproteobacteria.o__Pseudomonadales	3.99529	HYP+BER	3.70239	0.00251567
d__Bacteria.k__norank_d__Bacteria.p__Proteobacteria.c__Gammaproteobacteria.o__Pseudomonadales.f__Moraxellaceae	3.98823	HYP+BER	3.69541	0.00251567
d__Bacteria.k__norank_d__Bacteria.p__Actinobacteriota.c__Actinobacteria.o__Corynebacteriales	4.04601	HYP+BER	3.68432	0.00163286
d__Bacteria.k__norank_d__Bacteria.p__Actinobacteriota.c__Actinobacteria.o__Corynebacteriales.f__Corynebacteriaceae.g__Corynebacterium	4.04351	HYP+BER	3.68163	0.00163286
d__Bacteria.k__norank_d__Bacteria.p__Actinobacteriota.c__Actinobacteria.o__Corynebacteriales.f__Corynebacteriaceae	4.04351	HYP+BER	3.68161	0.00163286
d__Bacteria.k__norank_d__Bacteria.p__Proteobacteria.c__Alphaproteobacteria	3.97669	HYP+BER	3.66095	0.00266212
d__Bacteria.k__norank_d__Bacteria.p__Proteobacteria.c__Gammaproteobacteria.o__Pseudomonadales.f__Moraxellaceae.g__Acinetobacter	3.94515	HYP+BER	3.66063	0.00358912
d__Bacteria.k__norank_d__Bacteria.p__Actinobacteriota.c__Actinobacteria.o__Corynebacteriales.f__Corynebacteriaceae.g__Corynebacterium.s__Corynebacterium_glutamicum	4.00389	HYP+BER	3.64451	0.0010568
d__Bacteria.k__norank_d__Bacteria.p__Proteobacteria.c__Gammaproteobacteria.o__Pseudomonadales.f__Moraxellaceae.g__Acinetobacter.s__Acinetobacter_lwoffii	3.92717	HYP+BER	3.64409	0.00179578
d__Bacteria.k__norank_d__Bacteria.p__Firmicutes.c__Bacilli.o__Bacillales	3.83394	HYP+BER	3.55496	0.00727671
d__Bacteria.k__norank_d__Bacteria.p__Firmicutes.c__Bacilli.o__Bacillales.f__Planococcaceae	3.83394	HYP+BER	3.55494	0.00727671
d__Bacteria.k__norank_d__Bacteria.p__Firmicutes.c__Bacilli.o__Paenibacillales.f__Paenibacillaceae	3.8199	HYP+BER	3.54295	0.000314533
d__Bacteria.k__norank_d__Bacteria.p__Firmicutes.c__Bacilli.o__Lactobacillales.f__Aerococcaceae	3.85727	HYP+BER	3.54261	0.0026488
d__Bacteria.k__norank_d__Bacteria.p__Firmicutes.c__Bacilli.o__Paenibacillales	3.8199	HYP+BER	3.54254	0.000314533
d__Bacteria.k__norank_d__Bacteria.p__Firmicutes.c__Bacilli.o__RF39	3.85803	HYP+BER	3.53195	0.00149755
d__Bacteria.k__norank_d__Bacteria.p__Firmicutes.c__Bacilli.o__Lactobacillales.f__Aerococcaceae.g__Aerococcus	3.82944	HYP+BER	3.51473	0.0026488
d__Bacteria.k__norank_d__Bacteria.p__Firmicutes.c__Bacilli.o__Lactobacillales.f__Aerococcaceae.g__Aerococcus.s__Aerococcus_urinaeequi	3.82944	HYP+BER	3.51472	0.0026488
d__Bacteria.k__norank_d__Bacteria.p__Firmicutes.c__Bacilli.o__Erysipelotrichales.f__Erysipelotrichaceae	3.84596	HYP+BER	3.5132	0.00225052
d__Bacteria.k__norank_d__Bacteria.p__Proteobacteria.c__Alphaproteobacteria.o__Rhizobiales	3.82116	HYP+BER	3.50783	0.00299705
d__Bacteria.k__norank_d__Bacteria.p__Proteobacteria.c__Gammaproteobacteria.o__Enterobacterales.f__Enterobacteriaceae.g__Klebsiella	5.20557	HYP+BER	4.89384	0.00928828
d__Bacteria.k__norank_d__Bacteria.p__Proteobacteria.c__Gammaproteobacteria.o__Enterobacterales.f__Enterobacteriaceae.g__Klebsiella.s__Klebsiella_oxytoca	5.20557	HYP+BER	4.89384	0.00928828
d__Bacteria.k__norank_d__Bacteria.p__Firmicutes.c__Clostridia.o__Lachnospirales.f__Lachnospiraceae.g__Blautia	4.60574	HYP+BER	4.2852	0.046959
d__Bacteria.k__norank_d__Bacteria.p__Bacteroidota.c__Bacteroidia.o__Bacteroidales.f__Tannerellaceae.g__Parabacteroides	4.42624	HYP+BER	4.11323	0.00225135
d__Bacteria.k__norank_d__Bacteria.p__Bacteroidota.c__Bacteroidia.o__Bacteroidales.f__Tannerellaceae	4.42624	HYP+BER	4.11323	0.00225135
d__Bacteria.k__norank_d__Bacteria.p__Bacteroidota.c__Bacteroidia.o__Bacteroidales.f__Tannerellaceae.g__Parabacteroides.s__Parabacteroides_distasonis	4.27301	HYP+BER	3.96093	0.00239142
d__Bacteria.k__norank_d__Bacteria.p__Bacteroidota.c__Bacteroidia.o__Bacteroidales.f__Marinifilaceae.g__Butyricimonas	4.23793	HYP+BER	3.9252	0.00878105
d__Bacteria.k__norank_d__Bacteria.p__Bacteroidota.c__Bacteroidia.o__Bacteroidales.f__Bacteroidaceae.g__Bacteroides	4.16876	HYP+BER	3.84125	0.00293687
d__Bacteria.k__norank_d__Bacteria.p__Bacteroidota.c__Bacteroidia.o__Bacteroidales.f__Bacteroidaceae	4.16876	HYP+BER	3.84125	0.00293687
d__Bacteria.k__norank_d__Bacteria.p__Bacteroidota.c__Bacteroidia.o__Bacteroidales.f__Bacteroidaceae.g__Bacteroides.s__Bacteroides_thetaiotaomicron	4.00636	HYP+BER	3.6931	0.00326726
d__Bacteria.k__norank_d__Bacteria.p__Bacteroidota.c__Bacteroidia.o__Bacteroidales.f__Tannerellaceae.g__Parabacteroides.s__Parabacteroides_goldsteinii	3.87978	HYP+BER	3.5681	0.00540847
d__Bacteria.k__norank_d__Bacteria.p__Bacteroidota.c__Bacteroidia.o__Bacteroidales.f__Tannerellaceae.g__Parabacteroides.s__Parabacteroides_goldsteinii	3.87978	HYP+BER	3.5681	0.00540847

## Sheet: Supplementary Table 9
Supplementary Table 9. The Sequence and annotation information corresponding to the B. thetaiotaomicron. Related to Figure 5E.
OTUs	Sequence	NCBI		EzBioCloud
		Annotation	Similarity	Annotation	Similarity
OTU273	TGAGGAATATTGGTCAATGGGCGCAGGCCTGAACCAGCCAAGTAGCGTGAAGGATGACTGCCCTATGGGTTGTAAACTTCTTTTATATGGGAATAAAGTTTTCCACGTGTGGAATTTTGTATGTACCATATGAATAAGGATCGGCTAACTCCGTGCCAGCAGCCGCGGTAATACGGAGGATCCGAGCGTTATCCGGATTTATTGGGTTTAAAGGGAGCGTAGGTGGACAGTTAAGTCAGTTGTGAAAGTTTGCGGCTCAACCGTAAAATTGCAGTTGATACTGGCTGTCTTGAGTACAGTAGAGGTGGGCGGAATTCGTGGTGTAGCGGTGAAATGCTTAGATATCACGAAGAACTCCGATTGCGAAGGCAGCTCACTGGACTGCAACTGACACTGATG…	Bacteroides thetaiotaomicron	1	Bacteroides thetaiotaomicron	1
